# Supplementary material for: LC–MS/MS-based phospholipid profiling of plant-pathogenic bacteria with tailored separation of methyl-branched species
Source: Anal Bioanal Chem. 2024 Jul 25;416(25):5513–25. doi: 10.1007/s00216-024-05451-1 (PMC11427607; doi:10.1007/s00216-024-05451-1)
Supplement: Supplementary file 2 — Supplementary file2 (XLSX 219 KB) [file 216_2024_5451_MOESM2_ESM.xlsx]

## Sheet: PE
	PE XX-0
Chain Length	m/z	RT	Lipid Annotation	MS/MS Score	Ssc 1_1	Ssc 1_2	Ssc 1_3	Ssc 2_1	Ssc 2_2	Ssc 2_3	Pc 1_1	Pc 1_2	Pc 1_3	Pc 2_1	Pc 2_2	Pc 2_3	Pst 1_1	Pst 1_2	Pst 1_3	Pst 2_1	Pst 2_2	Pst 2_3	Xep 1_1	Xep 1_2	Xep 1_3	Xep 2_1	Xep 2_2	Xep 2_3	Xcc 1_1	Xcc 1_2	Xcc 1_3	Cm 1_1	Cm 1_2	Cm 1_3	Cm 2_1	Cm 2_2	Cm 2_3	Pool 1_1	Pool 1_2	Pool 1_3	Pool 1_4	Pool 1_5	Pool 1_6	Pool 1_7
25	592.399	5.12	PE 10:0_15:0	82.7	0	0	0	0	0	0	0	0	0	0	0	0	0	0	0	0	0	0	2000	2100	1000	2400	1200	2600	0	0	0	0	0	0	0	0	0	0	0	0	0	0	0	0
26	606.414	5.5	PE 11:0_15:0	88.9	0	0	0	0	0	0	0	0	0	0	0	0	0	0	0	0	0	0	52000	54000	51000	53000	53000	52000	13000	14000	13000	27000	29000	30000	32000	33000	31000	11000	11000	11000	12000	11000	11000	11000
27	620.43	5.96	PE 12:0_15:0	72.9	0	0	0	0	0	0	0	0	0	0	0	0	0	0	0	0	0	0	120000	110000	110000	110000	97000	110000	4100	1300	2700	11000	14000	10000	4700	8000	6200	31000	40000	35000	38000	37000	29000	35000
28	634.445	6.38	PE 13:0_15:0	94.1	36000	35000	35000	44000	43000	45000	0	0	0	0	0	0	0	0	0	0	0	0	2100000	2200000	2200000	2200000	2100000	2100000	460000	470000	470000	1900000	1800000	1900000	2100000	2000000	1900000	910000	910000	1100000	1000000	950000	960000	950000
29	648.46	6.78	PE 14:0_15:0	94.8	1100000	1100000	1100000	1400000	1400000	1400000	0	0	0	0	0	0	0	0	0	0	0	0	3300000	3200000	3000000	3400000	3100000	3000000	960000	940000	980000	2600000	2600000	2700000	3000000	3100000	3000000	1600000	1700000	1900000	1800000	1500000	1600000	1500000
30	662.475	7.17	PE 15:0/15:0	91.7	18000000	18000000	18000000	22000000	22000000	23000000	0	0	0	0	0	0	0	0	0	0	0	0	41000000	38000000	41000000	40000000	39000000	38000000	31000000	32000000	32000000	72000000	73000000	76000000	80000000	86000000	84000000	34000000	36000000	39000000	42000000	38000000	37000000	37000000
31	676.491	7.57	PE 15:0_16:0	90.2	36000000	36000000	35000000	45000000	46000000	46000000	0	0	0	0	0	0	0	0	0	0	0	0	8300000	8000000	8300000	8200000	8000000	8100000	3800000	3900000	3800000	4300000	4200000	4600000	5000000	4800000	5200000	13000000	13000000	14000000	15000000	14000000	14000000	14000000
32	690.507	7.98	PE 15:0_17:0	90.8	27000000	26000000	27000000	35000000	35000000	35000000	0	0	0	0	0	0	0	0	0	0	0	0	18000000	18000000	18000000	19000000	19000000	19000000	7300000	7300000	7200000	15000000	16000000	15000000	18000000	18000000	18000000	16000000	16000000	17000000	19000000	17000000	16000000	16000000
33	704.523	8.42	PE 16:0_17:0	89.8	1200000	1100000	1200000	1500000	1500000	1500000	0	0	0	0	0	0	0	0	0	0	0	0	680000	660000	680000	680000	670000	650000	250000	250000	250000	510000	500000	520000	640000	630000	600000	570000	620000	660000	710000	630000	620000	640000
34	718.538	8.88	PE 17:0/17:0	88	220000	210000	210000	270000	270000	280000	0	0	0	0	0	0	2800	4000	4200	3800	5700	1900	460000	480000	490000	480000	490000	480000	180000	180000	180000	2000000	2000000	2100000	2500000	2500000	2500000	470000	480000	520000	590000	520000	510000	500000
36	746.571	9.9	PE 17:0_19:0	75.4	0	0	0	0	0	0	0	0	0	0	0	0	0	0	0	0	0	0	0	0	0	0	0	0	0	0	0	99000	96000	100000	120000	120000	120000	19000	22000	22000	23000	22000	23000	21000
27	620.429	6.1	PE 12:0_15:0	70.4	0	0	0	0	0	0	0	0	0	0	0	0	0	0	0	0	0	0	530000	530000	540000	540000	530000	530000	38000	39000	26000	200000	200000	210000	230000	240000	240000	99000	100000	110000	110000	93000	99000	88000
28	634.445	6.52	PE 12:0_16:0	69.8	8600	8600	9600	12000	12000	12000	0	0	0	0	0	0	0	0	0	0	0	0	1600000	1600000	1600000	1600000	1600000	1500000	230000	240000	250000	340000	350000	360000	430000	410000	420000	300000	370000	360000	380000	340000	330000	330000
29	648.461	6.91	PE 14:0_15:0	88.4	160000	170000	170000	220000	220000	210000	0	0	0	0	0	0	0	0	0	0	2900	4500	18000000	18000000	19000000	18000000	19000000	19000000	2500000	2600000	2700000	20000000	19000000	20000000	23000000	22000000	23000000	6900000	7000000	7600000	7500000	6800000	6500000	6400000
30	662.477	7.31	PE 15:0/15:0	88.6	1400000	1400000	1400000	1900000	1800000	1800000	4400	6000	4500	6000	5100	4100	7100	10000	8800	7500	7000	9600	13000000	13000000	13000000	13000000	13000000	13000000	8400000	8400000	8400000	9300000	8200000	9300000	11000000	10000000	10000000	4100000	4400000	4100000	4300000	3700000	3600000	3900000
31	676.491	7.71	PE 15:0_16:0	94.2	5500000	5700000	5800000	7700000	7700000	7500000	22000	12000	22000	18000	21000	32000	36000	24000	48000	52000	34000	28000	31000000	33000000	32000000	32000000	32000000	30000000	12000000	12000000	12000000	54000000	51000000	57000000	61000000	61000000	63000000	17000000	18000000	20000000	24000000	21000000	21000000	21000000
32	690.507	8.13	PE 15:0_17:0	73.5	810000	830000	850000	1100000	1200000	1100000	9400	16000	21000	12000	9000	9700	93000	87000	88000	110000	110000	110000	4400000	4200000	4400000	4300000	4200000	4200000	1600000	1600000	1500000	2600000	2600000	2600000	2900000	3000000	3100000	1100000	1200000	1300000	1500000	1300000	1100000	1200000
33	704.524	8.57	PE 16:0_17:0	93	150000	160000	150000	210000	210000	200000	18000	16000	19000	19000	14000	18000	1000000	1000000	1000000	1300000	1300000	1300000	3500000	3500000	3600000	3600000	3600000	3400000	520000	540000	530000	4900000	4800000	5100000	6100000	6200000	6100000	1600000	1800000	1900000	2000000	1700000	1700000	1700000
34	718.54	9.05	PE 17:0/17:0	95.4	12000	11000	11000	15000	15000	16000	0	0	0	0	0	0	13000	13000	13000	14000	15000	17000	150000	150000	160000	160000	160000	150000	31000	33000	34000	150000	150000	150000	200000	200000	180000	43000	46000	48000	55000	48000	47000	46000
36	746.571	10.08	PE 17:0_19:0	66.3	0	0	0	0	0	0	0	0	0	0	0	0	0	0	0	0	0	0	0	0	0	0	0	0	0	0	0	1100	1900	2500	6800	3300	5800	0	0	0	0	0	0	0
26	606.414	5.79	PE 12:0_14:0	100	0	0	0	0	0	0	1800	1600	1500	1700	1700	1500	0	0	0	0	0	0	13000	6400	13000	15000	15000	6300	0	0	0	3000	2500	2700	3600	3400	3300	1500	3800	3700	4900	1200	3100	4500
28	634.445	6.65	PE 12:0_16:0	85.2	0	0	0	0	0	0	190000	190000	200000	210000	210000	210000	100000	100000	98000	130000	130000	120000	470000	460000	500000	470000	470000	440000	12000	10000	9500	380000	350000	380000	430000	460000	470000	180000	190000	200000	200000	180000	170000	170000
29	648.461	7.03	PE 14:0_15:0	92.3	0	0	0	0	0	0	270000	270000	280000	290000	290000	270000	0	0	0	0	0	0	0	0	0	0	0	0	56000	49000	41000	310000	320000	320000	360000	400000	400000	0	0	0	0	0	0	0
30	662.476	7.45	PE 14:0_16:0	81.5	0	0	0	0	0	0	6000000	6100000	6100000	6500000	6600000	6200000	2500000	2500000	2500000	3100000	3100000	3100000	690000	580000	640000	750000	620000	760000	160000	160000	190000	2000000	2000000	2000000	2500000	2400000	2400000	2000000	2200000	2300000	2300000	2000000	1900000	1900000
31	676.491	7.86	PE 15:0_16:0	94.8	0	0	0	0	0	0	3700000	3700000	3600000	3800000	3800000	3800000	190000	170000	190000	220000	200000	210000	430000	410000	460000	450000	380000	510000	270000	240000	260000	0	0	0	0	0	0	990000	1100000	1200000	1100000	1000000	940000	890000
32	690.507	8.29	PE 16:0/16:0	85.8	0	0	0	0	0	0	40000000	41000000	41000000	43000000	43000000	43000000	14000000	14000000	14000000	17000000	17000000	16000000	390000	410000	400000	400000	380000	380000	140000	140000	140000	1400000	1500000	1500000	1800000	1800000	1800000	12000000	13000000	14000000	14000000	13000000	13000000	12000000
33	704.524	8.75	PE 16:0_17:0	92.3	0	0	0	0	0	0	180000	180000	170000	190000	170000	170000	83000	86000	80000	110000	96000	93000	130000	120000	130000	95000	120000	110000	18000	13000	22000	81000	83000	90000	97000	120000	120000	110000	110000	120000	120000	110000	110000	110000
34	718.54	9.24	PE 16:0_18:0	97.1	0	0	0	0	0	0	95000	95000	95000	100000	110000	100000	1900000	1900000	1800000	2300000	2300000	2300000	16000	16000	19000	16000	16000	16000	0	0	0	67000	63000	68000	89000	87000	86000	540000	580000	610000	670000	590000	550000	560000
36	746.572	10.3	PE 16:0_20:0	90.9	0	0	0	0	0	0	0	0	0	0	0	0	25000	25000	25000	30000	30000	30000	0	0	0	0	0	0	0	0	0	0	0	0	0	0	0	5600	6700	7800	7800	6600	6800	6200
29
20					Ssc 1_1	Ssc 1_2	Ssc 1_3	Ssc 2_1	Ssc 2_2	Ssc 2_3	Pc 1_1	Pc 1_2	Pc 1_3	Pc 2_1	Pc 2_2	Pc 2_3	Pst 1_1	Pst 1_2	Pst 1_3	Pst 2_1	Pst 2_2	Pst 2_3	Xep 1_1	Xep 1_2	Xep 1_3	Xep 2_1	Xep 2_2	Xep 2_3	Xcc 1_1	Xcc 1_2	Xcc 1_3	Cm 1_1	Cm 1_2	Cm 1_3	Cm 2_1	Cm 2_2	Cm 2_3	Pool 1_1	Pool 1_2	Pool 1_3	Pool 1_4	Pool 1_5	Pool 1_6	Pool 1_7
				2 BCFA	83556000	82445000	82545000	105214000	106213000	107225000	0	0	0	0	0	0	2800	4000	4200	3800	5700	1900	74014000	70706100	73832000	74125400	72511200	71494600	43967100	45055300	44895700	98447000	100239000	102960000	111396700	117191000	115357200	66611000	68783000	74248000	80173000	72670000	70753000	70657000
				1 BCFA	8040600	8279600	8390600	11157000	11157000	10838000	53800	50000	66500	55000	49100	63800	1149100	1134000	1157800	1483500	1468900	1469100	72180000	73980000	74300000	73200000	74090000	71780000	25319000	25452000	25440000	91491100	86301900	94722500	104866800	103053300	106045800	31142000	32916000	35418000	39845000	34981000	34376000	34664000
				no BCFA	0	0	0	0	0	0	50436800	51536600	51446500	54091700	54181700	53751500	18798000	18781000	18693000	22890000	22856000	21853000	2139000	2002400	2162000	2196000	2001000	2222300	656000	612000	662500	4241000	4318500	4360700	5279600	5270400	5279300	15827100	17190500	18441500	18402700	16887800	16679900	15640700
					Ssc 1	Ssc 2	Pc 1	Pc 2	Pst 1	Pst 2	Xep 1	Xep 2	Xcc 1	Cm 1	Cm 2	Pool
				2 BCFA	8.28487e+07	1.06217e+08	0	0	3666.67	3800	72850700	72710400	4.46394e+07	1.00549e+08	114648300	71985000
				1 BCFA	8.23693e+06	1.10507e+07	56766.7	55966.7	1.14697e+06	1.47383e+06	7.34867e+07	7.30233e+07	2.54037e+07	90838500	104655300	3.47631e+07
				no BCFA	0	0	5.114e+07	54008300	1.87573e+07	22533000	2.10113e+06	2.13977e+06	643500	4.30673e+06	5.27643e+06	1.701e+07
	PE XX-1
Chain Length	m/z	RT	Lipid Annotation	MS/MS Score	Ssc 1_1	Ssc 1_2	Ssc 1_3	Ssc 2_1	Ssc 2_2	Ssc 2_3	Pc 1_1	Pc 1_2	Pc 1_3	Pc 2_1	Pc 2_2	Pc 2_3	Pst 1_1	Pst 1_2	Pst 1_3	Pst 2_1	Pst 2_2	Pst 2_3	Xep 1_1	Xep 1_2	Xep 1_3	Xep 2_1	Xep 2_2	Xep 2_3	Xcc 1_1	Xcc 1_2	Xcc 1_3	Cm 1_1	Cm 1_2	Cm 1_3	Cm 2_1	Cm 2_2	Cm 2_3	Pool 1_1	Pool 1_2	Pool 1_3	Pool 1_4	Pool 1_5	Pool 1_6	Pool 1_7
32	688.49	7.35	PE 15:0_17:1	97.3	0	0	0	0	0	0	0	0	0	0	0	0	0	0	0	0	0	0	8000000	8100000	8700000	8500000	8200000	7800000	11000000	11000000	11000000	11000000	11000000	12000000	13000000	12000000	12000000	3500000	3600000	3700000	3800000	3300000	3400000	3200000
33	702.507	7.76	PE 16:0_17:1	82.1	0	0	0	0	0	0	0	0	0	0	0	0	0	0	0	0	0	0	0	0	0	0	0	0	1100000	1200000	1100000	0	0	0	0	0	0	0	0	0	0	0	0	0
34	716.522	8.17	PE 17:0_17:1	89.6	92000	67000	77000	89000	1300000	90000	0	0	0	0	0	0	0	0	0	0	0	0	2100000	2000000	2200000	2100000	2000000	2100000	2200000	2200000	2200000	3400000	3500000	3500000	3900000	3800000	3900000	930000	1000000	1000000	1200000	1100000	1000000	1100000
28	632.43	5.78	PE 13:0_15:1	87.7	0	0	0	0	0	0	0	0	0	0	0	0	0	0	0	0	0	0	0	0	0	0	0	0	5900	4900	5900	23000	23000	27000	25000	25000	23000	0	0	0	0	0	0	0
30	660.461	6.63	PE 15:0_15:1	89.3	0	0	0	0	0	0	0	0	0	0	0	0	0	0	0	0	0	0	0	0	0	0	0	0	1800000	3000000	2100000	6300000	6100000	7300000	7400000	6700000	6600000	1700000	1600000	2000000	1500000	1700000	1700000	1200000
32	688.493	7.43	PE 15:0_17:1	82.2	780000	1000000	1000000	1300000	860000	1300000	0	0	0	0	0	0	0	0	0	0	0	0	0	0	0	0	0	0	0	0	0	0	0	0	0	0	0	0	0	0	0	0	0	0
33	702.507	7.81	PE 15:0_18:1	69.6	1900000	1900000	1900000	2500000	2600000	2700000	0	0	0	0	0	0	0	0	0	0	0	0	0	0	0	0	0	0	0	0	0	0	0	0	0	0	0	0	0	0	0	0	0	0
34	716.523	8.26	PE 16:0_18:1	70.2	1000000	990000	960000	1300000	710000	1300000	0	0	0	0	0	0	0	0	0	0	0	0	0	0	0	0	0	0	0	0	0	0	0	0	0	0	0	0	0	0	0	0	0	0
35	730.54	8.69	PE 17:0_18:1	90.1	270000	270000	270000	360000	360000	350000	0	0	0	0	0	0	0	0	0	0	0	0	0	0	0	0	0	0	0	0	0	0	0	0	0	0	0	0	0	0	0	0	0	0
28	632.429	5.87	PE 12:0_16:1	68.4	0	0	0	0	0	0	0	0	0	0	0	0	0	0	0	0	0	0	50000	61000	59000	55000	60000	67000	4200	18000	13000	2600	1600	4000	7800	5300	2400	22000	22000	24000	23000	22000	20000	20000
29	646.445	6.29	PE 13:0_16:1	89.7	0	0	0	0	0	0	0	0	0	0	0	0	0	0	0	0	0	0	1600000	1700000	1600000	1600000	1600000	1600000	240000	130000	110000	0	0	0	0	0	0	510000	390000	430000	580000	510000	350000	550000
31	674.476	7.1	PE 15:0_16:1	95.6	0	0	0	0	0	0	120000	120000	120000	120000	130000	130000	81000	71000	55000	81000	80000	65000	44000000	43000000	43000000	43000000	41000000	43000000	21000000	21000000	21000000	16000000	17000000	17000000	18000000	18000000	18000000	11000000	12000000	16000000	17000000	15000000	15000000	14000000
32	688.491	7.49	PE 15:0_17:1	82.2	0	0	0	0	0	0	0	0	0	0	0	0	0	0	0	0	0	0	12000000	12000000	12000000	12000000	11000000	12000000	11000000	11000000	11000000	0	0	0	0	0	0	0	0	0	0	0	0	0
33	702.507	7.9	PE 17:0_16:1	87.4	0	0	0	0	0	0	180000	200000	220000	210000	220000	210000	7300000	7300000	7400000	8900000	8500000	8900000	27000000	27000000	27000000	28000000	27000000	26000000	12000000	12000000	12000000	25000000	24000000	24000000	27000000	27000000	27000000	11000000	12000000	12000000	13000000	11000000	11000000	11000000
34	716.523	8.31	PE 17:0_17:1	84.1	0	0	0	0	0	0	0	0	0	0	0	0	0	0	0	0	0	0	2300000	2200000	2200000	2300000	2200000	2100000	1700000	1800000	1800000	590000	630000	630000	780000	790000	770000	400000	450000	400000	700000	550000	560000	580000
29	646.445	6.35	PE 14:0_15:1	70.3	0	0	0	0	0	0	0	0	0	0	0	0	0	0	0	0	0	0	0	0	0	0	0	0	110000	220000	240000	680000	620000	660000	720000	680000	700000	0	0	0	0	0	0	0
32	688.491	7.57	PE 15:0_17:1	87.3	2000000	2000000	1900000	2400000	2600000	2600000	0	0	0	0	0	0	0	0	0	0	0	0	0	0	0	0	0	0	0	0	0	21000000	21000000	26000000	23000000	22000000	24000000	0	0	0	0	0	0	0
33	702.507	7.98	PE 16:0_17:1	80.5	1000000	910000	960000	1200000	1300000	1200000	0	0	0	0	0	0	0	0	0	0	0	0	0	0	0	0	0	0	0	0	0	0	0	0	0	0	0	0	0	0	0	0	0	0
28	632.429	6.02	PE 12:0_16:1	77.9	0	0	0	0	0	0	59000	61000	60000	65000	65000	64000	19000	18000	19000	21000	21000	22000	60000	58000	110000	60000	94000	80000	16000	9500	12000	8800	8300	7600	15000	9300	9400	46000	47000	47000	55000	49000	47000	46000
30	660.461	6.84	PE 14:0_16:1	87.8	39000	3000	4100	1900	3900	5500	9800000	9900000	10000000	11000000	11000000	10000000	1200000	1100000	1200000	1400000	1400000	1300000	5100000	5300000	5200000	5200000	5000000	5100000	1300000	1200000	820000	1200000	1200000	1100000	1300000	1300000	1400000	3200000	3200000	3400000	3300000	3000000	2800000	2800000
31	674.476	7.22	PE 15:0_16:1	90.9	0	0	0	0	0	0	5000000	5200000	5300000	5600000	5600000	5400000	150000	150000	150000	190000	180000	190000	9700000	9200000	9900000	9300000	9800000	9000000	4900000	3500000	5200000	0	0	0	0	0	0	0	0	0	0	0	0	0
32	688.491	7.64	PE 16:0_16:1	87.7	0	0	0	0	0	0	250000000	260000000	250000000	260000000	270000000	260000000	220000000	210000000	220000000	230000000	230000000	230000000	30000000	30000000	30000000	30000000	29000000	29000000	10000000	10000000	10000000	3700000	3700000	3000000	2400000	4200000	3300000	120000000	130000000	140000000	190000000	180000000	180000000	180000000
33	702.507	8.04	PE 16:0_17:1	67	0	0	0	0	0	0	2400000	2500000	2500000	2600000	2600000	2500000	1500000	1600000	1500000	1800000	1800000	1800000	7100000	7400000	7500000	7400000	7300000	7200000	3300000	3400000	3300000	0	0	0	0	0	0	1700000	1900000	2100000	2300000	2000000	2000000	1800000
34	716.523	8.44	PE 16:0_18:1	90.2	0	0	0	0	0	0	7500000	7500000	7500000	8200000	8000000	7800000	70000000	67000000	70000000	85000000	76000000	71000000	3000000	2900000	3100000	3000000	3000000	3000000	760000	750000	740000	10000000	11000000	11000000	12000000	12000000	12000000	25000000	26000000	29000000	32000000	28000000	28000000	27000000
35	730.541	8.85	PE 17:0_18:1	72.5	54000	53000	53000	72000	73000	71000	12000	13000	10000	16000	10000	11000	0	0	0	0	0	0	0	0	0	0	0	0	0	0	0	320000	320000	380000	360000	410000	270000	0	0	0	0	0	0	0
31	674.476	7.29	PE 14:0_17:1	81.1	23000	25000	27000	35000	33000	34000	0	0	0	0	0	0	0	0	0	0	0	0	0	0	0	0	0	0	0	0	0	2000000	1900000	2000000	2400000	2300000	2500000	0	0	0	0	0	0	0
33	702.508	8.13	PE 16:0_17:1	87.9	81000	87000	86000	120000	120000	110000	0	0	0	0	0	0	0	0	0	0	0	0	0	0	0	0	0	0	0	0	0	8500000	8500000	8500000	9700000	9700000	9500000	2100000	2100000	2400000	2400000	2300000	2000000	2000000
35	730.541	8.91	PE 17:0_18:1	81.3	0	0	0	0	0	0	0	0	0	0	0	0	0	0	0	0	0	0	140000	98000	140000	130000	150000	150000	40000	38000	40000	0	0	0	0	0	0	0	0	0	0	0	0	0
36	744.555	9.39	PE 18:0_18:1	71.4	0	0	0	0	0	0	8400	3300	8300	5800	10000	5300	450000	470000	450000	530000	550000	550000	11000	9300	16000	8100	12000	14000	0	0	0	0	0	0	0	0	0	190000	200000	210000	220000	210000	190000	190000
29
18					Ssc 1_1	Ssc 1_2	Ssc 1_3	Ssc 2_1	Ssc 2_2	Ssc 2_3	Pc 1_1	Pc 1_2	Pc 1_3	Pc 2_1	Pc 2_2	Pc 2_3	Pst 1_1	Pst 1_2	Pst 1_3	Pst 2_1	Pst 2_2	Pst 2_3	Xep 1_1	Xep 1_2	Xep 1_3	Xep 2_1	Xep 2_2	Xep 2_3	Xcc 1_1	Xcc 1_2	Xcc 1_3	Cm 1_1	Cm 1_2	Cm 1_3	Cm 2_1	Cm 2_2	Cm 2_3	Pool 1_1	Pool 1_2	Pool 1_3	Pool 1_4	Pool 1_5	Pool 1_6	Pool 1_7
				2 BCFA	4042000	4227000	4207000	5549000	5830000	5740000	0	0	0	0	0	0	0	0	0	0	0	0	10100000	10100000	10900000	10600000	10200000	9900000	16105900	17404900	16405900	20723000	20623000	22827000	24325000	22525000	22523000	6130000	6200000	6700000	6500000	6100000	6100000	5500000
				1 BCFA	3000000	2910000	2860000	3600000	3900000	3800000	300000	320000	340000	330000	350000	340000	7381000	7371000	7455000	8981000	8580000	8965000	86950000	85961000	85859000	86955000	82860000	84767000	46054200	46168000	46163000	63272600	63251600	68294000	69507800	68475300	70472400	22932000	24862000	28854000	31303000	27082000	26930000	26150000
				no BCFA	197000	168000	170100	228900	229900	220500	274779400	285177300	275378300	287486800	297285000	285780300	293319000	280338000	293319000	318941000	309951000	304862000	55111000	54965300	55966000	55098100	54356000	53544000	20316000	18897500	20112000	25728800	26628300	25987600	28175000	29919300	28979400	152236000	163447000	177157000	230275000	215559000	215037000	213836000
					Ssc 1	Ssc 2	Pc 1	Pc 2	Pst 1	Pst 2	Xep 1	Xep 2	Xcc 1	Cm 1	Cm 2	Pool
				2 BCFA	4.15867e+06	5.70633e+06	0	0	0	0	1.03667e+07	1.02333e+07	16638900	21391000	2.31243e+07	6.17571e+06
				1 BCFA	2.92333e+06	3.76667e+06	320000	340000	7.40233e+06	8842000	8.62567e+07	8.48607e+07	46128400	64939400	6.94852e+07	2.68733e+07
				no BCFA	178367	226433	278445000	2.90184e+08	288992000	3.11251e+08	5.53474e+07	54332700	1.97752e+07	26114900	2.90246e+07	1.95364e+08
	PE XX-2
Chain Length	m/z	RT	Lipid Annotation	MS/MS Score	Ssc 1_1	Ssc 1_2	Ssc 1_3	Ssc 2_1	Ssc 2_2	Ssc 2_3	Pc 1_1	Pc 1_2	Pc 1_3	Pc 2_1	Pc 2_2	Pc 2_3	Pst 1_1	Pst 1_2	Pst 1_3	Pst 2_1	Pst 2_2	Pst 2_3	Xep 1_1	Xep 1_2	Xep 1_3	Xep 2_1	Xep 2_2	Xep 2_3	Xcc 1_1	Xcc 1_2	Xcc 1_3	Cm 1_1	Cm 1_2	Cm 1_3	Cm 2_1	Cm 2_2	Cm 2_3	Pool 1_1	Pool 1_2	Pool 1_3	Pool 1_4	Pool 1_5	Pool 1_6	Pool 1_7
30	658.445	6.07	PE 15:1/15:1	94	0	0	0	0	0	0	0	0	0	0	0	0	0	0	0	0	0	0	0	0	0	0	0	0	13000	12000	20000	50000	47000	66000	56000	54000	58000	11000	8800	12000	8600	9700	8400	8200
32	686.477	6.81	PE 15:1_17:1	89.7	0	0	0	0	0	0	0	0	0	0	0	0	0	0	0	0	0	0	5400	8600	10000	7500	3900	28000	170000	170000	170000	130000	120000	150000	110000	150000	120000	48000	14000	14000	7500	3600	2900	4500
34	714.506	7.54	PE 17:1/17:1	94.7	0	0	0	0	0	0	0	0	0	0	0	0	0	0	0	0	0	0	370000	400000	380000	390000	390000	340000	680000	730000	710000	230000	210000	260000	220000	210000	260000	100000	120000	110000	140000	110000	110000	110000
35	728.523	7.91	PE 16:1_19:1	75.5	0	0	0	0	0	0	0	0	0	0	0	0	170000	160000	180000	190000	190000	180000	0	0	0	0	0	0	1300	4400	12000	0	0	0	0	0	0	26000	32000	36000	32000	27000	31000	30000
33	700.491	7.28	PE 16:1_17:1	94.9	0	0	0	0	0	0	39000	39000	33000	41000	40000	44000	20000	23000	24000	31000	29000	29000	3700000	3600000	3800000	3600000	3500000	3600000	2300000	2400000	2300000	1100000	1100000	1100000	1100000	1100000	1100000	690000	1100000	1200000	1300000	1100000	1100000	1100000
36	742.541	8.5	PE 18:1/18:1	74.6	6700	13000	6200	19000	20000	20000	0	0	0	0	0	0	0	0	0	0	0	0	2600	7800	3400	8100	4100	3300	2800	1900	2000	0	0	0	0	0	0	0	0	0	0	0	0	0
30	658.445	6.27	PE 14:1_16:1	93.7	0	0	0	0	0	0	76000	75000	78000	82000	85000	82000	12000	8900	9500	13000	14000	14000	39000	47000	52000	46000	47000	56000	6200	11000	7900	1800	2700	5200	4600	2100	4400	34000	35000	30000	35000	33000	30000	29000
31	672.46	6.62	PE 15:1_16:1	86.5	0	0	0	0	0	0	26000	26000	27000	28000	30000	27000	0	0	0	0	0	0	740000	770000	760000	790000	700000	700000	500000	510000	570000	310000	310000	320000	320000	280000	340000	200000	210000	240000	240000	190000	180000	190000
32	686.476	7.01	PE 16:1/16:1	89.2	0	0	0	0	0	0	11000000	12000000	12000000	12000000	12000000	12000000	7100000	7000000	7000000	8300000	8200000	8200000	10000000	10000000	11000000	11000000	10000000	10000000	3100000	3200000	3100000	790000	810000	850000	820000	850000	810000	5300000	5600000	5800000	5700000	5300000	4900000	5000000
33	700.492	7.37	PE 16:1_17:1	91.5	16000	13000	15000	21000	21000	22000	380000	440000	420000	480000	430000	460000	200000	220000	190000	240000	240000	240000	1800000	1900000	2100000	1800000	2700000	2600000	1600000	1200000	1300000	0	0	0	0	0	0	440000	480000	450000	510000	420000	420000	470000
34	714.507	7.77	PE 16:1_18:1	91.8	0	0	0	0	0	0	90000000	93000000	91000000	95000000	96000000	94000000	120000000	110000000	120000000	130000000	130000000	130000000	3000000	3300000	3300000	2900000	3300000	2600000	940000	960000	980000	3200000	3000000	3000000	3200000	3200000	3100000	59000000	60000000	67000000	73000000	69000000	66000000	70000000
35	728.523	8.06	PE 17:1_18:1	96.4	13000	45000	45000	44000	49000	58000	8000000	8200000	8200000	8700000	8700000	8400000	23000000	23000000	24000000	28000000	27000000	27000000	450000	450000	420000	410000	440000	420000	250000	250000	260000	1100000	960000	1200000	1100000	1200000	1100000	4100000	4300000	4500000	4800000	4300000	4200000	4200000
36	742.54	8.6	PE 18:1/18:1	85.4	0	0	0	0	0	0	190000	180000	180000	200000	200000	190000	1500000	1600000	1500000	1900000	1900000	1800000	92000	100000	100000	89000	100000	100000	0	0	0	330000	300000	330000	360000	370000	390000	440000	480000	520000	560000	510000	500000	500000
35	728.523	8.16	PE 17:1_18:1	74.7	0	0	0	0	0	0	0	0	0	0	0	0	0	0	0	0	0	0	290000	300000	300000	290000	290000	280000	150000	140000	160000	190000	160000	110000	120000	90000	220000	0	0	0	0	0	0	0
33	700.491	7.51	PE 16:1_17:1	89.4	2300	4300	2500	4800	4400	4100	57000	4900	53000	53000	49000	61000	0	0	0	0	0	0	0	0	0	0	0	0	15000	39000	36000	2000000	1900000	2000000	2100000	2200000	2100000	500000	550000	560000	610000	530000	570000	540000
35	728.523	8.3	PE 17:1_18:1	84.1	0	0	0	0	0	0	47000	50000	72000	57000	25000	39000	87000	71000	130000	43000	110000	120000	0	0	0	0	0	0	8600	7200	5400	1100000	1100000	1100000	1200000	1300000	1200000	270000	350000	370000	360000	340000	320000	330000
16
6					Ssc 1_1	Ssc 1_2	Ssc 1_3	Ssc 2_1	Ssc 2_2	Ssc 2_3	Pc 1_1	Pc 1_2	Pc 1_3	Pc 2_1	Pc 2_2	Pc 2_3	Pst 1_1	Pst 1_2	Pst 1_3	Pst 2_1	Pst 2_2	Pst 2_3	Xep 1_1	Xep 1_2	Xep 1_3	Xep 2_1	Xep 2_2	Xep 2_3	Xcc 1_1	Xcc 1_2	Xcc 1_3	Cm 1_1	Cm 1_2	Cm 1_3	Cm 2_1	Cm 2_2	Cm 2_3	Pool 1_1	Pool 1_2	Pool 1_3	Pool 1_4	Pool 1_5	Pool 1_6	Pool 1_7
				2 BCFA	0	0	0	0	0	0	0	0	0	0	0	0	0	0	0	0	0	0	375400	408600	390000	397500	393900	368000	863000	912000	900000	410000	377000	476000	386000	414000	438000	159000	142800	136000	156100	123300	121300	122700
				1 BCFA	6700	13000	6200	19000	20000	20000	39000	39000	33000	41000	40000	44000	190000	183000	204000	221000	219000	209000	3702600	3607800	3803400	3608100	3504100	3603300	2304100	2406300	2314000	1100000	1100000	1100000	1100000	1100000	1100000	716000	1132000	1236000	1332000	1127000	1131000	1130000
				no BCFA	31300	62300	62500	69800	74400	84100	109776000	113975900	112030000	116600000	117519000	115259000	151899000	141899900	152829500	168496000	167464000	167374000	16411000	16867000	18032000	17325000	17577000	16756000	6569800	6317200	6419300	9021800	8542700	8915200	9224600	9492100	9264400	70284000	72005000	79470000	85815000	80623000	77120000	81259000
					Ssc 1	Ssc 2	Pc 1	Pc 2	Pst 1	Pst 2	Xep 1	Xep 2	Xcc 1	Cm 1	Cm 2	Pool
				2 BCFA	0	0	0	0	0	0	391333	386467	891667	421000	412667	137314
				1 BCFA	8633.33	19666.7	37000	41666.7	192333	216333	3704600	3.57183e+06	2.34147e+06	1100000	1100000	1.11486e+06
				no BCFA	52033.3	76100	111927300	1.16459e+08	1.48876e+08	167778000	1.71033e+07	1.72193e+07	6.43543e+06	8.82657e+06	9.32703e+06	7.80823e+07

## Sheet: PG
	PG XX-0
Chain Length	m/z	RT	Lipid Annotation	MS/MS Score	Ssc 1_1	Ssc 1_2	Ssc 1_3	Ssc 2_1	Ssc 2_2	Ssc 2_3	Pc 1_1	Pc 1_2	Pc 1_3	Pc 2_1	Pc 2_2	Pc 2_3	Pst 1_1	Pst 1_2	Pst 1_3	Pst 2_1	Pst 2_2	Pst 2_3	Xep 1_1	Xep 1_2	Xep 1_3	Xep 2_1	Xep 2_2	Xep 2_3	Xcc 1_1	Xcc 1_2	Xcc 1_3	Cm 1_1	Cm 1_2	Cm 1_3	Cm 2_1	Cm 2_2	Cm 2_3	Pool 1_1	Pool 1_2	Pool 1_3	Pool 1_4	Pool 1_5	Pool 1_6	Pool 1_7
27	651.425	4.51	PG 12:0_15:0	87	0	0	0	0	0	0	0	0	0	0	0	0	0	0	0	0	0	0	31000	22000	30000	29000	28000	29000	0	0	0	0	0	0	0	0	0	9500	10000	14000	10000	7700	3100	6700
28	665.44	5.1	PG 13:0_15:0	81.5	0	0	0	0	0	0	0	0	0	0	0	0	0	0	0	0	0	0	820000	800000	810000	770000	760000	740000	49000	47000	49000	190000	180000	190000	180000	180000	180000	250000	290000	320000	320000	300000	290000	290000
29	679.456	5.59	PG 14:0_15:0	78.2	0	0	0	0	0	0	0	0	0	0	0	0	0	0	0	0	0	0	1300000	1100000	1500000	1200000	1200000	1100000	110000	110000	110000	360000	360000	370000	310000	320000	360000	290000	300000	390000	310000	280000	300000	290000
30	693.471	5.98	PG 15:0/15:0	84.9	14000	14000	14000	13000	12000	12000	0	0	0	0	0	0	0	0	0	0	0	0	18000000	18000000	18000000	18000000	17000000	18000000	7700000	7500000	7700000	29000000	28000000	30000000	29000000	29000000	30000000	6900000	7500000	8300000	8500000	7100000	6800000	6800000
31	707.487	6.36	PG 15:0_16:0	88.4	25000	25000	24000	21000	22000	21000	0	0	0	0	0	0	0	0	0	0	0	0	5400000	5300000	5800000	5200000	4900000	5200000	860000	920000	870000	1600000	1800000	1700000	1600000	1700000	1600000	1300000	1300000	1500000	1600000	1100000	1300000	1300000
32	721.501	6.71	PG 15:0_17:0	81.2	0	0	0	0	0	0	0	0	0	0	0	0	0	0	0	0	0	0	15000000	15000000	15000000	14000000	14000000	14000000	2200000	2200000	2300000	9000000	8600000	9300000	9200000	8900000	9100000	3900000	4500000	5100000	5000000	4200000	4100000	4000000
33	735.517	7.07	PG 16:0_17:0	80.5	0	0	0	0	0	0	0	0	0	0	0	0	0	0	0	0	0	0	460000	520000	460000	420000	380000	450000	78000	82000	64000	280000	290000	270000	300000	300000	280000	120000	130000	140000	140000	130000	120000	110000
34	749.532	7.42	PG 17:0/17:0	72.6	0	0	0	0	0	0	0	0	0	0	0	0	0	0	0	0	0	0	360000	330000	390000	330000	320000	330000	57000	57000	55000	940000	1000000	1000000	950000	950000	950000	190000	210000	230000	250000	210000	200000	200000
27	651.425	4.69	PG 12:0_15:0	68	0	0	0	0	0	0	0	0	0	0	0	0	0	0	0	0	0	0	250000	250000	250000	240000	240000	240000	3100	2100	2400	38000	35000	38000	37000	38000	37000	30000	35000	25000	38000	49000	46000	46000
28	665.44	5.27	PG 12:0_16:0	63.8	0	0	0	0	0	0	0	0	0	0	0	0	0	0	0	0	0	0	800000	830000	810000	750000	760000	760000	32000	34000	33000	57000	57000	60000	55000	57000	59000	79000	93000	100000	100000	100000	93000	93000
29	679.455	5.72	PG 14:0_15:0	75.8	0	0	0	0	0	0	0	0	0	0	0	0	0	0	0	0	0	0	12000000	11000000	12000000	12000000	11000000	11000000	410000	400000	420000	4200000	4200000	4600000	4500000	4500000	4200000	1500000	2000000	1800000	2200000	2000000	1800000	1800000
30	693.472	6.12	PG 15:0/15:0	74.9	0	0	0	0	0	0	0	0	0	0	0	0	0	0	0	0	0	0	5800000	6200000	5700000	5600000	5700000	5300000	1800000	1900000	2000000	2800000	2700000	2700000	2500000	2800000	2600000	780000	870000	910000	950000	830000	790000	690000
31	707.486	6.48	PG 15:0_16:0	80.9	5800	5500	6200	5300	4900	5600	0	0	0	0	0	0	0	0	0	0	0	0	18000000	18000000	18000000	17000000	17000000	16000000	3800000	3800000	4000000	32000000	32000000	32000000	30000000	30000000	31000000	7200000	8200000	9100000	9700000	9400000	9100000	8900000
32	721.502	6.83	PG 15:0_17:0	66.4	0	0	0	0	0	0	0	0	0	0	0	0	0	0	0	0	0	0	2500000	2600000	2600000	2500000	2200000	2200000	480000	480000	530000	1300000	1300000	1300000	1300000	1400000	1400000	360000	400000	410000	520000	320000	360000	390000
33	735.518	7.18	PG 16:0_17:0	85.2	0	0	0	0	0	0	14000	14000	13000	17000	15000	15000	180000	180000	180000	220000	200000	210000	1900000	1700000	2000000	1700000	1800000	1600000	220000	220000	230000	1400000	1500000	1600000	1500000	1500000	1700000	550000	570000	660000	770000	610000	570000	590000
34	749.533	7.53	PG 17:0/17:0	63.3	0	0	0	0	0	0	0	0	0	0	0	0	0	0	0	0	0	0	94000	100000	110000	96000	100000	94000	4100	2300	4300	0	0	0	0	0	0	8900	2100	5300	16000	9200	10000	9300
28	665.44	5.42	PG 14:0/14:0	88.2	0	0	0	0	0	0	36000	35000	36000	44000	44000	43000	6200	6200	6600	8400	7600	7400	80000	54000	71000	78000	66000	60000	0	0	0	14000	10000	12000	13000	14000	13000	22000	22000	28000	20000	18000	23000	19000
29	679.455	5.85	PG 14:0_15:0	79.6	0	0	0	0	0	0	58000	58000	60000	70000	70000	69000	0	0	0	0	0	0	0	0	0	0	0	0	0	0	0	0	0	0	0	0	0	0	0	0	0	0	0	0
30	693.471	6.24	PG 14:0_16:0	85.5	0	0	0	0	0	0	1200000	1200000	1300000	1500000	1500000	1400000	210000	210000	210000	250000	250000	250000	0	0	0	0	0	0	11000	20000	17000	89000	80000	90000	110000	91000	97000	270000	300000	340000	310000	290000	280000	270000
31	707.486	6.59	PG 15:0_16:0	87.6	0	0	0	0	0	0	1600000	1600000	1700000	2000000	2000000	1900000	25000	20000	27000	27000	29000	10000	0	0	0	0	0	0	15000	23000	22000	0	0	0	0	0	0	260000	220000	310000	240000	240000	240000	180000
32	721.502	6.95	PG 16:0/16:0	87.1	0	0	0	0	0	0	16000000	16000000	17000000	21000000	20000000	20000000	2500000	2400000	2500000	3000000	3000000	2900000	220000	180000	220000	210000	230000	210000	16000	15000	11000	120000	71000	110000	100000	110000	80000	3300000	3600000	4200000	4300000	3500000	3300000	3400000
33	735.518	7.3	PG 16:0_17:0	85	0	0	0	0	0	0	100000	99000	100000	120000	120000	110000	14000	15000	12000	17000	17000	18000	63000	47000	34000	45000	47000	29000	0	0	0	0	0	0	0	0	0	34000	38000	41000	44000	29000	28000	27000
34	749.533	7.66	PG 16:0_18:0	81.6	0	0	0	0	0	0	15000	12000	11000	11000	60000	29000	680000	490000	730000	880000	710000	720000	0	0	0	0	0	0	0	0	0	0	0	0	0	0	0	80000	150000	180000	330000	230000	260000	230000
23
16					Ssc 1_1	Ssc 1_2	Ssc 1_3	Ssc 2_1	Ssc 2_2	Ssc 2_3	Pc 1_1	Pc 1_2	Pc 1_3	Pc 2_1	Pc 2_2	Pc 2_3	Pst 1_1	Pst 1_2	Pst 1_3	Pst 2_1	Pst 2_2	Pst 2_3	Xep 1_1	Xep 1_2	Xep 1_3	Xep 2_1	Xep 2_2	Xep 2_3	Xcc 1_1	Xcc 1_2	Xcc 1_3	Cm 1_1	Cm 1_2	Cm 1_3	Cm 2_1	Cm 2_2	Cm 2_3	Pool 1_1	Pool 1_2	Pool 1_3	Pool 1_4	Pool 1_5	Pool 1_6	Pool 1_7
				2 BCFA	39000	39000	38000	34000	34000	33000	0	0	0	0	0	0	0	0	0	0	0	0	41371000	41072000	41990000	39949000	38588000	39849000	11054000	10916000	11148000	41370000	40230000	42830000	41540000	41350000	42470000	12959500	14240000	15994000	16130000	13327700	13113100	12996700
				1 BCFA	5800	5500	6200	5300	4900	5600	14000	14000	13000	17000	15000	15000	180000	180000	180000	220000	200000	210000	41344000	40680000	41470000	39886000	38800000	37194000	6749200	6838400	7219700	41795000	41792000	42298000	39892000	40295000	40996000	10507900	12170100	13010300	14294000	13318200	12769000	12518300
				no BCFA	0	0	0	0	0	0	19009000	19004000	20207000	24745000	23794000	23551000	3435200	3141200	3485600	4182400	4013600	3905400	363000	281000	325000	333000	343000	299000	42000	58000	50000	223000	161000	212000	223000	215000	190000	3966000	4330000	5099000	5244000	4307000	4131000	4126000
					Ssc 1	Ssc 2	Pc 1	Pc 2	Pst 1	Pst 2	Xep 1	Xep 2	Xcc 1	Cm 1	Cm 2	Pool
				2 BCFA	38666.7	33666.7	0	0	0	0	4.14777e+07	39462000	1.10393e+07	4.14767e+07	4.17867e+07	1.41087e+07
				1 BCFA	5833.33	5266.67	13666.7	15666.7	180000	210000	4.11647e+07	3.86267e+07	6.93577e+06	4.19617e+07	4.03943e+07	12655400
				no BCFA	0	0	1.94067e+07	24030000	3354000	4033800	323000	325000	50000	198667	209333	4.45757e+06
	PG XX-1
Chain Length	m/z	RT	Lipid Annotation	MS/MS Score	Ssc 1_1	Ssc 1_2	Ssc 1_3	Ssc 2_1	Ssc 2_2	Ssc 2_3	Pc 1_1	Pc 1_2	Pc 1_3	Pc 2_1	Pc 2_2	Pc 2_3	Pst 1_1	Pst 1_2	Pst 1_3	Pst 2_1	Pst 2_2	Pst 2_3	Xep 1_1	Xep 1_2	Xep 1_3	Xep 2_1	Xep 2_2	Xep 2_3	Xcc 1_1	Xcc 1_2	Xcc 1_3	Cm 1_1	Cm 1_2	Cm 1_3	Cm 2_1	Cm 2_2	Cm 2_3	Pool 1_1	Pool 1_2	Pool 1_3	Pool 1_4	Pool 1_5	Pool 1_6	Pool 1_7
28	663.426	4.54	PG 12:0_16:1	91	0	0	0	0	0	0	0	0	0	0	0	0	0	0	0	0	0	0	45000	45000	28000	29000	23000	27000	0	0	0	0	0	0	0	0	0	1100	1500	2600	1300	2400	1900	2400
29	677.44	4.98	PG 13:0_16:1	83.1	0	0	0	0	0	0	0	0	0	0	0	0	0	0	0	0	0	0	400000	320000	350000	390000	380000	310000	4800	5600	5200	0	0	0	0	0	0	71000	85000	100000	110000	92000	47000	91000
32	719.485	6.17	PG 15:0_17:1	81.5	5500	6500	5700	4800	4600	4600	0	0	0	0	0	0	0	0	0	0	0	0	1200000	1200000	1200000	1200000	1100000	1100000	1400000	1500000	1400000	1400000	1500000	1500000	1300000	1400000	1300000	310000	350000	360000	390000	360000	340000	320000
34	747.516	6.87	PG 17:0_17:1	76.4	0	0	0	0	0	0	0	0	0	0	0	0	0	0	0	0	0	0	620000	620000	690000	550000	620000	650000	560000	530000	580000	1200000	1300000	1500000	1500000	1500000	1500000	280000	310000	320000	310000	260000	270000	230000
29	677.44	5.08	PG 14:0_15:1	68	0	0	0	0	0	0	0	0	0	0	0	0	0	0	0	0	0	0	0	0	0	0	0	0	26000	3900	27000	61000	63000	65000	60000	63000	60000	13000	9800	13000	8500	18000	17000	12000
30	691.456	5.46	PG 15:0_15:1	81.3	0	0	0	0	0	0	0	0	0	0	0	0	0	0	0	0	0	0	0	0	0	0	0	0	180000	180000	190000	480000	450000	490000	430000	440000	440000	140000	150000	170000	170000	160000	150000	150000
31	705.471	5.92	PG 15:0_16:1	78.7	0	0	0	0	0	0	19000	16000	19000	20000	19000	22000	0	0	0	0	0	0	8300000	8600000	8600000	8400000	8300000	8400000	3100000	3300000	3200000	3900000	3800000	3900000	3700000	3700000	3700000	1900000	2000000	2200000	2300000	2000000	1900000	1800000
32	719.487	6.29	PG 15:0_17:1	73.6	0	0	0	0	0	0	0	0	0	0	0	0	0	0	0	0	0	0	2800000	3000000	3000000	2600000	2800000	2700000	1700000	1700000	1800000	0	0	0	0	0	0	0	0	0	0	0	0	0
33	733.502	6.64	PG 17:0_16:1	70.7	4100	3300	4200	1100	1200	2600	19000	33000	31000	34000	37000	22000	840000	830000	830000	1000000	1000000	1000000	7900000	7500000	7700000	7500000	6900000	7200000	2900000	2900000	2800000	7800000	7600000	7800000	7000000	7400000	7500000	2000000	2400000	2900000	2800000	2300000	2300000	2300000
34	747.518	6.98	PG 17:0_17:1	75	0	0	0	0	0	0	0	0	0	0	0	0	0	0	0	0	0	0	1200000	1300000	1200000	1200000	1100000	980000	520000	550000	530000	0	0	0	0	0	0	0	0	0	0	0	0	0
32	719.487	6.35	PG 15:0_17:1	71.9	6200	6800	7700	6200	5500	6000	0	0	0	0	0	0	0	0	0	0	0	0	0	0	0	0	0	0	0	0	0	5500000	5100000	5300000	5100000	5000000	5100000	0	0	0	0	0	0	0
30	691.455	5.64	PG 14:0_16:1	89.4	0	0	0	0	0	0	920000	950000	960000	1100000	1100000	1100000	87000	87000	88000	100000	99000	100000	930000	920000	950000	830000	840000	840000	140000	140000	140000	200000	83000	200000	80000	200000	210000	300000	340000	390000	390000	360000	350000	340000
31	705.47	6.04	PG 15:0_16:1	76.8	0	0	0	0	0	0	800000	810000	790000	930000	920000	920000	0	0	0	0	0	0	2000000	2200000	2000000	1900000	2100000	1600000	850000	740000	890000	0	0	0	0	0	0	0	0	0	0	0	0	0
32	719.486	6.42	PG 16:0_16:1	88.6	0	0	0	0	0	0	59000000	57000000	58000000	66000000	68000000	64000000	62000000	63000000	62000000	71000000	70000000	70000000	8700000	8400000	8700000	8300000	8000000	8000000	2100000	2100000	2200000	0	0	0	0	0	0	31000000	33000000	38000000	40000000	35000000	34000000	34000000
33	733.502	6.75	PG 17:0_16:1	75.7	0	0	0	0	0	0	330000	330000	340000	400000	390000	380000	250000	240000	240000	200000	270000	260000	2600000	3100000	2800000	2600000	2600000	2600000	810000	790000	840000	0	0	0	0	0	0	0	0	0	0	0	0	0
34	747.518	7.07	PG 16:0_18:1	70.9	0	0	0	0	0	0	1100000	1200000	1100000	1400000	1400000	1300000	23000000	23000000	22000000	27000000	26000000	26000000	1700000	1700000	1800000	1600000	1600000	1700000	280000	290000	320000	5600000	5700000	5900000	5200000	5600000	5900000	7000000	7400000	8600000	8700000	7400000	6800000	6900000
30	691.455	5.7	PG 14:0_16:1	74.1	0	0	0	0	0	0	0	0	0	0	0	0	0	0	0	0	0	0	0	0	0	0	0	0	0	0	0	140000	210000	160000	190000	150000	160000	0	0	0	0	0	0	0
31	705.47	6.09	PG 15:0_16:1	74.3	0	0	0	0	0	0	0	0	0	0	0	0	0	0	0	0	0	0	0	0	0	0	0	0	0	0	0	470000	490000	490000	400000	420000	460000	0	0	0	0	0	0	0
32	719.486	6.46	PG 16:0_16:1	68.6	0	0	0	0	0	0	0	0	0	0	0	0	0	0	0	0	0	0	0	0	0	0	0	0	0	0	0	1600000	1800000	2100000	1700000	1800000	1700000	0	0	0	0	0	0	0
33	733.502	6.83	PG 16:0_17:1	69	0	0	0	0	0	0	0	0	0	0	0	0	0	0	0	0	0	0	0	0	0	0	0	0	0	0	0	3600000	3500000	3600000	3500000	3400000	3400000	1000000	920000	820000	850000	730000	700000	640000
20
11					Ssc 1_1	Ssc 1_2	Ssc 1_3	Ssc 2_1	Ssc 2_2	Ssc 2_3	Pc 1_1	Pc 1_2	Pc 1_3	Pc 2_1	Pc 2_2	Pc 2_3	Pst 1_1	Pst 1_2	Pst 1_3	Pst 2_1	Pst 2_2	Pst 2_3	Xep 1_1	Xep 1_2	Xep 1_3	Xep 2_1	Xep 2_2	Xep 2_3	Xcc 1_1	Xcc 1_2	Xcc 1_3	Cm 1_1	Cm 1_2	Cm 1_3	Cm 2_1	Cm 2_2	Cm 2_3	Pool 1_1	Pool 1_2	Pool 1_3	Pool 1_4	Pool 1_5	Pool 1_6	Pool 1_7
				2 BCFA	5500	6500	5700	4800	4600	4600	0	0	0	0	0	0	0	0	0	0	0	0	2265000	2185000	2268000	2169000	2123000	2087000	2170800	2219500	2202200	3141000	3313000	3555000	3290000	3403000	3300000	815100	906300	965600	989800	892400	825900	805400
				1 BCFA	10300	10100	11900	7300	6700	8600	38000	49000	50000	54000	56000	44000	840000	830000	830000	1000000	1000000	1000000	20200000	20400000	20500000	19700000	19100000	19280000	8220000	8450000	8330000	17200000	16500000	17000000	15800000	16100000	16300000	3900000	4400000	5100000	5100000	4300000	4200000	4100000
				no BCFA	0	0	0	0	0	0	62150000	60290000	61190000	69830000	71810000	67700000	85337000	86327000	84328000	98300000	96369000	96360000	15930000	16320000	16250000	15230000	15140000	14740000	4180000	4060000	4390000	11610000	11783000	12450000	11070000	11570000	11830000	39300000	41660000	47810000	49940000	43490000	41850000	41880000
					Ssc 1	Ssc 2	Pc 1	Pc 2	Pst 1	Pst 2	Xep 1	Xep 2	Xcc 1	Cm 1	Cm 2	Pool
				2 BCFA	5900	4666.67	0	0	0	0	2.23933e+06	2.12633e+06	2197500	3.33633e+06	3331000	885786
				1 BCFA	10766.7	7533.33	45666.7	51333.3	833333	1000000	2.03667e+07	19360000	8.33333e+06	16900000	1.60667e+07	4.44286e+06
				no BCFA	0	0	61210000	69780000	8.53307e+07	9.70097e+07	1.61667e+07	1.50367e+07	4210000	1.19477e+07	11490000	4.37043e+07
	PG XX-2
Chain Length	m/z	RT	Lipid Annotation	MS/MS Score	Ssc 1_1	Ssc 1_2	Ssc 1_3	Ssc 2_1	Ssc 2_2	Ssc 2_3	Pc 1_1	Pc 1_2	Pc 1_3	Pc 2_1	Pc 2_2	Pc 2_3	Pst 1_1	Pst 1_2	Pst 1_3	Pst 2_1	Pst 2_2	Pst 2_3	Xep 1_1	Xep 1_2	Xep 1_3	Xep 2_1	Xep 2_2	Xep 2_3	Xcc 1_1	Xcc 1_2	Xcc 1_3	Cm 1_1	Cm 1_2	Cm 1_3	Cm 2_1	Cm 2_2	Cm 2_3	Pool 1_1	Pool 1_2	Pool 1_3	Pool 1_4	Pool 1_5	Pool 1_6	Pool 1_7
33	731.486	6.12	PG 16:1_17:1	85.5	0	0	0	0	0	0	0	0	0	0	0	0	0	0	0	0	0	0	250000	240000	610000	250000	500000	250000	190000	200000	150000	130000	140000	140000	120000	130000	130000	76000	37000	49000	35000	44000	35000	37000
34	745.502	6.44	PG 17:1/17:1	84.8	0	0	0	0	0	0	0	0	0	0	0	0	0	0	0	0	0	0	0	0	0	0	0	0	94000	96000	88000	0	0	0	0	0	0	0	0	0	0	0	0	0
30	689.44	4.97	PG 14:1_16:1	67.5	0	0	0	0	0	0	2600	6900	7500	7300	8400	8300	0	0	0	0	0	0	0	0	0	0	0	0	0	0	0	0	0	0	0	0	0	0	0	0	0	0	0	0
31	703.455	5.42	PG 15:1_16:1	91.3	0	0	0	0	0	0	0	0	0	0	0	0	0	0	0	0	0	0	35000	28000	27000	35000	33000	31000	19000	22000	21000	24000	22000	22000	23000	22000	21000	6600	9800	11000	7100	6300	8700	9500
32	717.471	5.84	PG 16:1/16:1	89.6	0	0	0	0	0	0	450000	400000	410000	460000	470000	500000	710000	710000	700000	850000	810000	830000	600000	630000	630000	580000	560000	560000	190000	190000	200000	0	0	0	0	0	0	390000	440000	480000	530000	480000	450000	440000
33	731.486	6.18	PG 16:1_17:1	83.9	0	0	0	0	0	0	30000	31000	30000	32000	33000	36000	0	0	0	0	0	0	240000	190000	250000	230000	240000	210000	130000	120000	110000	0	0	0	0	0	0	38000	85000	97000	90000	77000	87000	84000
34	745.502	6.53	PG 16:1_18:1	83.3	0	0	0	0	0	0	7300000	7600000	7500000	8500000	8500000	8400000	35000000	36000000	34000000	39000000	39000000	38000000	390000	350000	440000	420000	360000	320000	87000	91000	100000	600000	630000	600000	530000	560000	560000	9700000	11000000	12000000	12000000	11000000	10000000	10000000
35	759.517	6.78	PG 17:1_18:1	75.6	0	0	0	0	0	0	80000	97000	89000	100000	100000	100000	470000	460000	450000	570000	560000	540000	40000	66000	59000	54000	56000	57000	33000	31000	32000	240000	260000	220000	230000	220000	200000	110000	100000	120000	140000	110000	110000	110000
36	773.533	7.2	PG 18:1/18:1	88.3	0	0	0	0	0	0	15000	18000	12000	18000	10000	18000	310000	310000	300000	370000	370000	380000	0	0	0	0	0	0	4600	5800	2700	140000	140000	170000	130000	140000	120000	150000	150000	170000	190000	170000	160000	160000
32	717.471	5.93	PG 16:1/16:1	71.8	0	0	0	0	0	0	0	0	0	0	0	0	0	0	0	0	0	0	0	0	0	0	0	0	0	0	0	99000	110000	98000	100000	53000	83000	0	0	0	0	0	0	0
33	731.486	6.33	PG 16:1_17:1	89.9	0	0	0	0	0	0	0	0	0	0	0	0	0	0	0	0	0	0	0	0	0	0	0	0	0	0	0	320000	290000	300000	280000	270000	280000	48000	55000	61000	66000	60000	50000	52000
34	745.502	6.71	PG 17:1/17:1	75.2	0	0	0	0	0	0	0	0	0	0	0	0	0	0	0	0	0	0	0	0	0	0	0	0	0	0	0	300000	340000	290000	300000	290000	310000	67000	81000	88000	85000	69000	67000	70000
35	759.517	6.95	PG 17:1_18:1	81.5	0	0	0	0	0	0	0	0	0	0	0	0	0	0	0	0	0	0	89000	74000	84000	89000	77000	72000	2500	4200	2300	470000	450000	470000	380000	420000	420000	100000	89000	140000	140000	110000	100000	95000
13
2					Ssc 1_1	Ssc 1_2	Ssc 1_3	Ssc 2_1	Ssc 2_2	Ssc 2_3	Pc 1_1	Pc 1_2	Pc 1_3	Pc 2_1	Pc 2_2	Pc 2_3	Pst 1_1	Pst 1_2	Pst 1_3	Pst 2_1	Pst 2_2	Pst 2_3	Xep 1_1	Xep 1_2	Xep 1_3	Xep 2_1	Xep 2_2	Xep 2_3	Xcc 1_1	Xcc 1_2	Xcc 1_3	Cm 1_1	Cm 1_2	Cm 1_3	Cm 2_1	Cm 2_2	Cm 2_3	Pool 1_1	Pool 1_2	Pool 1_3	Pool 1_4	Pool 1_5	Pool 1_6	Pool 1_7
				1 BCFA	0	0	0	0	0	0	0	0	0	0	0	0	0	0	0	0	0	0	250000	240000	610000	250000	500000	250000	284000	296000	238000	130000	140000	140000	120000	130000	130000	76000	37000	49000	35000	44000	35000	37000
				no BCFA	0	0	0	0	0	0	7877600	8152900	8048500	9117300	9121400	9062300	36490000	37480000	35450000	40790000	40740000	39750000	1394000	1338000	1490000	1408000	1326000	1250000	466100	464000	468000	2193000	2242000	2170000	1973000	1975000	1994000	10609600	12009800	13167000	13248100	12082300	11032700	11020500
					Ssc 1	Ssc 2	Pc 1	Pc 2	Pst 1	Pst 2	Xep 1	Xep 2	Xcc 1	Cm 1	Cm 2	Pool
				1 BCFA	0	0	0	0	0	0	366667	333333	272667	136667	126667	44714.3
				no BCFA	0	0	8.02633e+06	9.10033e+06	3.64733e+07	4.04267e+07	1.40733e+06	1328000	466033	2.20167e+06	1.98067e+06	1.18814e+07

## Sheet: CL
	CL XX:0
Chain Length	m/z	RT	Lipid Annotation	MS/MS Score	Ssc 1_1	Ssc 1_2	Ssc 1_3	Ssc 2_1	Ssc 2_2	Ssc 2_3	Pc 1_1	Pc 1_2	Pc 1_3	Pc 2_1	Pc 2_2	Pc 2_3	Pst 1_1	Pst 1_2	Pst 1_3	Pst 2_1	Pst 2_2	Pst 2_3	Xep 1_1	Xep 1_2	Xep 1_3	Xep 2_1	Xep 2_2	Xep 2_3	Xcc 1_1	Xcc 1_2	Xcc 1_3	Cm 1_1	Cm 1_2	Cm 1_3	Cm 2_1	Cm 2_2	Cm 2_3	Pool 1_1	Pool 1_2	Pool 1_3	Pool 1_4	Pool 1_5	Pool 1_6	Pool 1_7
58	1267.87	11.96	CL 13:0_15:0/15:0_15:0	37.9	0	0	0	0	0	0	0	0	0	0	0	0	0	0	0	0	0	0	40000	42000	42000	44000	43000	45000	35000	36000	35000	130000	130000	140000	160000	160000	160000	31000	33000	36000	38000	35000	34000	35000
59	1281.89	12.51	CL 14:0_15:0/15:0_15:0	36.2	47000	49000	53000	43000	43000	45000	0	0	0	0	0	0	0	0	0	0	0	0	110000	110000	110000	120000	120000	110000	95000	89000	86000	180000	180000	190000	230000	220000	220000	56000	57000	61000	68000	63000	60000	62000
60	1295.9	13.06	CL 15:0/15:0/15:0/15:0	36.3	280000	270000	270000	250000	250000	250000	0	0	0	0	0	0	0	0	0	0	0	0	2900000	2900000	2900000	3100000	3100000	3100000	1900000	1900000	1900000	5800000	5600000	5700000	7000000	7000000	7000000	1200000	1200000	1400000	1400000	1300000	1300000	1300000
61	1309.92	13.63	CL 15:0_15:0/15:0_16:0	36.4	670000	660000	680000	610000	620000	620000	0	0	0	0	0	0	0	0	0	0	0	0	460000	460000	470000	500000	490000	490000	310000	320000	310000	370000	370000	350000	460000	450000	450000	290000	290000	330000	330000	300000	310000	300000
62	1323.93	14.21	CL 14:0_17:0/15:0_16:0	38	980000	950000	1000000	900000	920000	920000	0	0	0	0	0	0	0	0	0	0	0	0	940000	920000	930000	1000000	990000	990000	460000	470000	460000	1100000	1200000	1200000	1500000	1500000	1500000	590000	620000	650000	660000	640000	620000	620000
63	1337.95	14.81	CL 15:0_16:0/15:0_17:0	39.7	770000	730000	750000	680000	52000	710000	0	0	0	0	0	0	0	0	0	0	0	0	110000	120000	120000	130000	120000	120000	52000	53000	53000	77000	71000	71000	100000	94000	95000	260000	270000	280000	280000	250000	260000	240000
64	1351.96	15.41	CL 15:0_17:0/15:0_17:0	37	350000	330000	360000	320000	320000	330000	0	0	0	0	0	0	0	0	0	0	0	0	120000	120000	120000	120000	120000	120000	38000	40000	36000	170000	190000	200000	240000	230000	250000	290000	300000	320000	330000	300000	290000	290000
65	1365.98	16.02	CL 15:0_17:0/16:0_17:0	47.4	27000	20000	21000	22000	5800	27000	0	0	0	0	0	0	0	0	0	0	0	0	0	0	0	0	0	0	0	0	0	6100	5800	2800	8900	6700	8100	14000	14000	6800	15000	9500	12000	3900
57	1253.86	11.64	CL 13:0_14:0/15:0_15:0	35.8	0	0	0	0	0	0	0	0	0	0	0	0	0	0	0	0	0	0	28000	28000	27000	31000	28000	29000	7000	7000	6300	34000	33000	35000	42000	43000	41000	9800	9200	7300	11000	9600	11000	11000
58	1267.87	12.17	CL 13:0_15:0/15:0_15:0	40	0	0	0	0	0	0	0	0	0	0	0	0	0	0	0	0	0	0	62000	68000	65000	67000	68000	66000	39000	40000	41000	66000	65000	68000	81000	77000	77000	19000	21000	20000	23000	19000	22000	16000
59	1281.89	12.71	CL 14:0_15:0/15:0_15:0	33	14000	13000	14000	12000	11000	13000	0	0	0	0	0	0	0	0	0	0	0	0	590000	570000	580000	660000	620000	620000	290000	300000	290000	1600000	1600000	1600000	2000000	2000000	2000000	300000	320000	360000	360000	340000	360000	340000
60	1295.9	13.28	CL 15:0/15:0/15:0/15:0	34.5	71000	71000	75000	68000	71000	73000	0	0	0	0	0	0	0	0	0	0	0	0	790000	810000	800000	890000	860000	880000	820000	850000	830000	660000	700000	680000	870000	880000	850000	220000	230000	240000	270000	250000	260000	250000
61	1309.92	13.86	CL 15:0_15:0/15:0_16:0	33.5	210000	220000	220000	200000	91000	210000	0	0	0	0	0	0	0	0	0	0	0	0	2000000	1900000	1900000	2200000	2100000	2100000	930000	950000	940000	5200000	5200000	5100000	6800000	6700000	6700000	1100000	1100000	1200000	1200000	1100000	1100000	1100000
62	1323.93	14.46	CL 14:0_17:0/15:0_16:0	39.6	270000	290000	290000	260000	250000	280000	0	0	0	0	0	0	0	0	0	0	0	0	450000	450000	450000	500000	490000	470000	250000	250000	260000	350000	360000	350000	480000	470000	460000	240000	230000	250000	260000	230000	240000	230000
63	1337.95	15.06	CL 15:0_16:0/15:0_17:0	36.4	200000	200000	200000	190000	190000	200000	0	0	0	0	0	0	0	0	0	0	0	0	500000	500000	500000	550000	520000	520000	140000	150000	140000	740000	730000	760000	1000000	1000000	1000000	240000	250000	270000	280000	250000	250000	250000
64	1351.96	15.65	CL 15:0_17:0/15:0_17:0	35	43000	23000	41000	37000	41000	23000	0	0	0	0	0	0	0	0	0	0	0	0	70000	65000	71000	75000	73000	72000	14000	19000	14000	47000	48000	47000	59000	63000	66000	27000	17000	18000	17000	9800	28000	10000
65	1365.98	16.27	CL 15:0_16:0/17:0/17:0	48.4	0	0	0	0	0	0	0	0	0	0	0	0	0	0	0	0	0	0	40000	42000	42000	24000	44000	42000	4200	2900	4700	73000	76000	76000	110000	100000	100000	19000	22000	20000	19000	10000	15000	16000
57	1253.86	11.89	CL 13:0_15:0/13:0_16:0	35.9	0	0	0	0	0	0	0	0	0	0	0	0	0	0	0	0	0	0	11000	8800	18000	19000	10000	16000	0	0	0	0	0	0	0	0	0	0	0	0	0	0	0	0
58	1267.87	12.38	CL 14:0_15:0/14:0_15:0	44.1	0	0	0	0	0	0	0	0	0	0	0	0	0	0	0	0	0	0	85000	80000	85000	92000	86000	87000	18000	16000	17000	150000	150000	150000	190000	180000	190000	34000	33000	38000	41000	37000	35000	36000
59	1281.89	12.94	CL 14:0_15:0/14:0_16:0	46.8	0	0	0	0	0	0	0	0	0	0	0	0	0	0	0	0	0	0	130000	130000	130000	130000	150000	140000	73000	71000	71000	130000	130000	140000	160000	160000	160000	32000	35000	34000	39000	34000	36000	20000
60	1295.9	13.51	CL 14:0_15:0/15:0_16:0	37.4	0	0	0	0	0	0	0	0	0	0	0	0	0	0	0	0	0	0	280000	270000	310000	330000	310000	300000	160000	160000	170000	820000	820000	800000	1100000	1000000	1000000	180000	180000	200000	210000	200000	190000	210000
61	1309.92	14.09	CL 15:0_15:0/15:0_16:0	38.1	12000	14000	11000	14000	10000	12000	0	0	0	0	0	0	0	0	0	0	0	0	290000	280000	310000	320000	320000	330000	200000	200000	200000	360000	340000	350000	470000	460000	470000	91000	94000	110000	120000	98000	99000	110000
62	1323.93	14.7	CL 15:0_16:0/15:0_16:0	37.4	38000	12000	34000	32000	32000	32000	0	0	0	0	0	0	0	0	0	0	0	0	330000	320000	340000	350000	350000	350000	130000	130000	130000	1200000	1200000	1200000	1700000	1600000	1600000	270000	270000	300000	300000	280000	290000	280000
63	1337.95	15.31	CL 15:0_16:0/15:0_17:0	42.5	8900	5400	2100	3600	3100	4500	0	0	0	0	0	0	0	0	0	0	0	0	97000	95000	100000	110000	110000	100000	29000	29000	34000	91000	92000	89000	120000	120000	130000	23000	28000	37000	17000	28000	24000	25000
64	1351.97	15.91	CL 15:0_16:0/16:0_17:0	32.8	0	0	0	0	0	0	0	0	0	0	0	0	0	0	0	0	0	0	66000	65000	64000	67000	63000	70000	4600	7900	8200	100000	100000	99000	150000	140000	140000	24000	23000	28000	26000	26000	24000	25000
59	1281.89	13.13	CL 14:0_15:0/14:0_16:0	35.2	0	0	0	0	0	0	0	0	0	0	0	0	0	0	0	0	0	0	3600	2600	4600	6100	5900	8000	0	0	0	16000	29000	29000	25000	39000	35000	1100	1400	4000	4200	1600	3400	3000
61	1309.92	14.35	CL 14:0_16:0/15:0_16:0	38	0	0	0	0	0	0	0	0	0	0	0	0	0	0	0	0	0	0	11000	12000	11000	11000	13000	11000	3900	4800	4400	56000	54000	57000	69000	80000	73000	8600	4100	14000	13000	7300	8700	9600
63	1337.95	15.55	CL 15:0_16:0/16:0/16:0	40	0	0	0	0	0	0	0	0	0	0	0	0	0	0	0	0	0	0	8300	7400	5700	3800	4400	8700	0	0	0	31000	30000	33000	40000	41000	45000	4900	5300	11000	4200	1800	4700	4500
62	1323.93	15.19	CL 14:0_16:0/16:0/16:0	41.2	0	0	0	0	0	0	15000	17000	12000	19000	18000	14000	0	0	0	0	0	0	0	0	0	0	0	0	0	0	0	1300	1800	1400	2100	2300	2200	0	0	0	0	0	0	0
64	1351.97	16.42	CL 16:0/16:0/16:0/16:0	44	0	0	0	0	0	0	35000	43000	36000	47000	48000	46000	2000	5800	3200	4600	6800	2000	0	0	0	0	0	0	0	0	0	0	0	0	0	0	0	10000	8800	7900	6900	5500	6000	6400
30
28					Ssc 1_1	Ssc 1_2	Ssc 1_3	Ssc 2_1	Ssc 2_2	Ssc 2_3	Pc 1_1	Pc 1_2	Pc 1_3	Pc 2_1	Pc 2_2	Pc 2_3	Pst 1_1	Pst 1_2	Pst 1_3	Pst 2_1	Pst 2_2	Pst 2_3	Xep 1_1	Xep 1_2	Xep 1_3	Xep 2_1	Xep 2_2	Xep 2_3	Xcc 1_1	Xcc 1_2	Xcc 1_3	Cm 1_1	Cm 1_2	Cm 1_3	Cm 2_1	Cm 2_2	Cm 2_3	Pool 1_1	Pool 1_2	Pool 1_3	Pool 1_4	Pool 1_5	Pool 1_6	Pool 1_7
				4 BCFA	3124000	3009000	3134000	2825000	2210800	2902000	0	0	0	0	0	0	0	0	0	0	0	0	4680000	4672000	4692000	5014000	4983000	4975000	2890000	2908000	2880000	7833100	7746800	7853800	9698900	9660700	9683100	2731000	2784000	3083800	3121000	2897500	2886000	2850900
				3 BCFA	808000	817000	840000	767000	654000	799000	0	0	0	0	0	0	0	0	0	0	0	0	4530000	4433000	4435000	4997000	4803000	4799000	2494200	2568900	2526000	8770000	8812000	8716000	11442000	11333000	11294000	2174800	2199200	2385300	2440000	2218400	2286000	2223000
				2 BCFA	58900	31400	47100	49600	45100	48500	0	0	0	0	0	0	0	0	0	0	0	0	1289000	1248800	1357000	1418000	1399000	1393000	614600	613900	630200	2851000	2832000	2828000	3890000	3660000	3690000	654000	663000	747000	753000	703000	698000	706000
				1 BCFA	0	0	0	0	0	0	0	0	0	0	0	0	0	0	0	0	0	0	22900	22000	21300	20900	23300	27700	3900	4800	4400	103000	113000	119000	134000	160000	153000	14600	10800	29000	21400	10700	16800	17100
				no BCFA	0	0	0	0	0	0	50000	60000	48000	66000	66000	60000	2000	5800	3200	4600	6800	2000	0	0	0	0	0	0	0	0	0	1300	1800	1400	2100	2300	2200	10000	8800	7900	6900	5500	6000	6400
					Ssc 1	Ssc 2	Pc 1	Pc 2	Pst 1	Pst 2	Xep 1	Xep 2	Xcc 1	Cm 1	Cm 2	Pool
				4 BCFA	3089000	2.64593e+06	0	0	0	0	4.68133e+06	4.99067e+06	2.89267e+06	7.81123e+06	9680900	2.90774e+06
				3 BCFA	821667	740000	0	0	0	0	4466000	4.86633e+06	2529700	8766000	1.13563e+07	2.27524e+06
				2 BCFA	45800	47733.3	0	0	0	0	1.29827e+06	1.40333e+06	619567	2837000	3.74667e+06	703429
				1 BCFA	0	0	0	0	0	0	22066.7	23966.7	4366.67	111667	149000	17200
				no BCFA	0	0	52666.7	64000	3666.67	4466.67	0	0	0	1500	2200	7357.14
	CL XX:1
Chain Length	m/z	RT	Lipid Annotation	MS/MS Score	Ssc 1_1	Ssc 1_2	Ssc 1_3	Ssc 2_1	Ssc 2_2	Ssc 2_3	Pc 1_1	Pc 1_2	Pc 1_3	Pc 2_1	Pc 2_2	Pc 2_3	Pst 1_1	Pst 1_2	Pst 1_3	Pst 2_1	Pst 2_2	Pst 2_3	Xep 1_1	Xep 1_2	Xep 1_3	Xep 2_1	Xep 2_2	Xep 2_3	Xcc 1_1	Xcc 1_2	Xcc 1_3	Cm 1_1	Cm 1_2	Cm 1_3	Cm 2_1	Cm 2_2	Cm 2_3	Pool 1_1	Pool 1_2	Pool 1_3	Pool 1_4	Pool 1_5	Pool 1_6	Pool 1_7
61	1307.9	12.71	CL 14:0_17:1/15:0_15:0	37.9	57000	57000	56000	54000	60000	47000	0	0	0	0	0	0	0	0	0	0	0	0	0	0	0	0	0	0	0	0	0	0	0	0	0	0	0	19000	18000	19000	21000	16000	16000	19000
62	1321.91	13.27	CL 15:0_15:0/15:0_17:1	35.8	240000	260000	260000	210000	230000	230000	0	0	0	0	0	0	0	0	0	0	0	0	220000	220000	230000	250000	230000	230000	300000	310000	310000	500000	490000	510000	580000	570000	610000	190000	190000	200000	210000	210000	200000	220000
63	1335.93	13.85	CL 15:0_16:0/15:0_17:1	34.5	470000	510000	470000	430000	380000	430000	0	0	0	0	0	0	0	0	0	0	0	0	60000	65000	67000	78000	74000	69000	69000	69000	70000	51000	53000	66000	76000	70000	71000	140000	150000	160000	160000	140000	140000	140000
64	1349.94	14.44	CL 15:0_17:0/15:0_17:1	35.2	0	0	0	0	0	0	0	0	0	0	0	0	0	0	0	0	0	0	100000	110000	110000	110000	110000	110000	100000	110000	100000	280000	280000	290000	340000	340000	350000	760000	790000	840000	860000	880000	800000	860000
65	1363.96	15.04	CL 15:0_17:0/16:0_17:1	36.8	260000	250000	270000	240000	250000	260000	0	0	0	0	0	0	0	0	0	0	0	0	15000	12000	22000	23000	22000	9300	10000	14000	15000	17000	21000	23000	27000	31000	22000	69000	73000	79000	81000	71000	73000	75000
66	1377.98	15.62	CL 15:0_17:0/17:0_17:1	43.6	110000	92000	91000	64000	80000	87000	0	0	0	0	0	0	0	0	0	0	0	0	4500	7900	11000	16000	4300	2600	8800	8100	4600	71000	81000	26000	81000	31000	81000	0	0	0	0	0	0	0
60	1293.89	12.27	CL 15:0_15:0/15:0_15:1	37.7	1100	4100	1000	3000	8400	3400	0	0	0	0	0	0	0	0	0	0	0	0	4900	6900	5700	12000	2200	5700	45000	47000	43000	270000	240000	270000	300000	270000	310000	50000	44000	52000	57000	56000	44000	60000
61	1307.9	12.9	CL 15:0_15:0/15:0_16:1	36.6	70000	68000	73000	47000	61000	69000	0	0	0	0	0	0	0	0	0	0	0	0	0	0	0	0	0	0	0	0	0	0	0	0	0	0	0	0	0	0	0	0	0	0
62	1321.92	13.48	CL 14:0_17:1/15:0_16:0	35.2	220000	210000	200000	200000	180000	170000	0	0	0	0	0	0	0	0	0	0	0	0	0	0	0	0	0	0	0	0	0	100000	100000	100000	140000	120000	100000	110000	110000	120000	72000	68000	73000	55000
63	1335.93	14.03	CL 15:0_16:0/15:0_17:1	32	410000	360000	240000	150000	140000	400000	0	0	0	0	0	0	0	0	0	0	0	0	0	0	0	0	0	0	0	0	0	0	0	0	0	0	0	0	0	0	0	0	0	0
64	1349.95	14.57	CL 15:0_17:0/15:0_17:1	36.2	440000	190000	210000	400000	420000	200000	0	0	0	0	0	0	0	0	0	0	0	0	0	0	0	0	0	0	0	0	0	0	0	0	0	0	0	0	0	0	0	0	0	0
65	1363.96	15.19	CL 15:0_17:0/16:0_17:1	32.1	130000	270000	280000	230000	250000	250000	0	0	0	0	0	0	0	0	0	0	0	0	0	0	0	0	0	0	0	0	0	0	0	0	0	0	0	43000	120000	53000	56000	49000	44000	13000
66	1377.98	15.77	CL 15:0_17:0/16:0_18:1	42.7	85000	92000	94000	94000	85000	86000	0	0	0	0	0	0	0	0	0	0	0	0	0	0	0	0	0	0	0	0	0	0	0	0	0	0	0	19000	7200	20000	12000	25000	18000	31000
59	1279.87	11.9	CL 14:0_15:0/15:0_15:1	31.2	0	0	0	0	0	0	0	0	0	0	0	0	0	0	0	0	0	0	31000	25000	29000	30000	24000	24000	29000	28000	24000	100000	100000	100000	110000	110000	110000	23000	25000	23000	25000	21000	17000	28000
60	1293.89	12.42	CL 14:0_15:0/15:0_16:1	39.4	0	0	0	0	0	0	0	0	0	0	0	0	0	0	0	0	0	0	45000	76000	89000	98000	95000	94000	49000	50000	43000	48000	48000	61000	60000	72000	66000	14000	11000	16000	21000	19000	20000	14000
61	1307.9	12.95	CL 15:0_15:0/15:0_16:1	35.1	0	0	0	0	0	0	0	0	0	0	0	0	0	0	0	0	0	0	1400000	1400000	1400000	1500000	1500000	1500000	780000	780000	810000	1800000	1700000	1800000	2100000	2000000	2000000	510000	540000	590000	550000	480000	540000	360000
62	1321.92	13.54	CL 14:0_17:1/15:0_16:0	35.3	0	0	0	0	0	0	0	0	0	0	0	0	0	0	0	0	0	0	400000	390000	400000	440000	440000	400000	430000	420000	410000	0	0	0	0	0	0	67000	57000	75000	78000	64000	64000	74000
63	1335.93	14.08	CL 15:0_15:0/16:1_17:0	33.5	0	0	0	0	0	0	0	0	0	0	0	0	0	0	0	0	0	0	870000	820000	840000	910000	890000	890000	500000	500000	500000	1400000	1400000	1400000	1700000	1800000	1800000	400000	370000	410000	430000	370000	390000	370000
64	1349.95	14.67	CL 15:0_17:0/15:0_17:1	36	0	0	0	0	0	0	0	0	0	0	0	0	0	0	0	0	0	0	170000	170000	160000	170000	180000	160000	140000	140000	130000	53000	55000	50000	53000	41000	83000	58000	35000	27000	66000	62000	76000	70000
65	1363.96	15.27	CL 15:0_17:0/16:1_17:0	31.9	0	0	0	0	0	0	0	0	0	0	0	0	0	0	0	0	0	0	150000	150000	150000	160000	160000	160000	69000	73000	73000	320000	320000	340000	430000	420000	440000	110000	56000	120000	140000	120000	120000	120000
61	1307.9	13.04	CL 14:0_17:1/15:0_15:0	39.5	62000	58000	59000	58000	61000	63000	0	0	0	0	0	0	0	0	0	0	0	0	0	0	0	0	0	0	0	0	0	0	0	0	0	0	0	0	0	0	0	0	0	0
62	1321.92	13.64	CL 14:0_17:1/15:0_16:0	39.9	280000	270000	300000	260000	270000	290000	0	0	0	0	0	0	0	0	0	0	0	0	0	0	0	0	0	0	0	0	0	0	0	0	0	0	0	0	0	0	0	0	0	0
63	1335.93	14.21	CL 15:0_16:0/15:0_17:1	38.1	520000	540000	510000	490000	460000	480000	0	0	0	0	0	0	0	0	0	0	0	0	0	0	0	0	0	0	0	0	0	0	0	0	0	0	0	96000	96000	100000	120000	120000	120000	100000
64	1349.95	14.85	CL 15:0_16:0/16:0_17:1	30.2	540000	540000	540000	480000	150000	480000	0	0	0	0	0	0	0	0	0	0	0	0	0	0	0	0	0	0	0	0	0	1100000	1100000	1100000	1400000	1400000	1400000	310000	300000	330000	350000	300000	320000	320000
65	1363.96	15.42	CL 15:0_17:0/16:0_17:1	41.6	230000	230000	230000	100000	220000	210000	0	0	0	0	0	0	0	0	0	0	0	0	0	0	0	0	0	0	0	0	0	46000	39000	44000	58000	57000	53000	38000	37000	42000	31000	74000	34000	32000
66	1377.98	16.06	CL 15:0_16:0/17:0_18:1	39.1	78000	77000	78000	70000	75000	74000	0	0	0	0	0	0	0	0	0	0	0	0	0	0	0	0	0	0	0	0	0	150000	150000	130000	190000	200000	220000	42000	44000	50000	49000	38000	46000	43000
60	1293.89	12.61	CL 14:0_15:0/15:0_16:1	43.6	0	0	0	0	0	0	0	0	0	0	0	0	0	0	0	0	0	0	290000	300000	290000	320000	320000	310000	280000	280000	280000	370000	380000	390000	460000	480000	450000	97000	96000	100000	88000	110000	110000	88000
61	1307.9	13.15	CL 15:0_15:0/15:0_16:1	35.8	0	0	0	0	0	0	0	0	0	0	0	0	0	0	0	0	0	0	490000	470000	500000	550000	500000	260000	370000	380000	360000	0	0	0	0	0	0	47000	50000	56000	56000	61000	63000	51000
62	1321.92	13.74	CL 14:0_17:1/15:0_16:0	33.3	0	0	0	0	0	0	0	0	0	0	0	0	0	0	0	0	0	0	1200000	1100000	1100000	1200000	1200000	1200000	510000	550000	510000	1900000	1800000	1900000	2400000	2400000	2300000	480000	510000	550000	700000	640000	660000	640000
63	1335.93	14.31	CL 15:0_16:0/15:0_17:1	30.8	0	0	0	0	0	0	0	0	0	0	0	0	0	0	0	0	0	0	410000	420000	430000	450000	450000	440000	250000	280000	280000	0	0	0	0	0	0	58000	59000	68000	90000	16000	88000	76000
64	1349.95	14.93	CL 15:0_16:0/16:1_17:0	38.8	0	0	0	0	0	0	0	0	0	0	0	0	0	0	0	0	0	0	400000	400000	410000	430000	420000	420000	160000	160000	170000	0	0	0	0	0	0	0	0	0	0	0	0	0
65	1363.97	15.54	CL 15:0_17:0/16:0_17:1	40.1	0	0	0	0	0	0	0	0	0	0	0	0	0	0	0	0	0	0	80000	80000	76000	90000	80000	86000	19000	18000	15000	0	0	0	0	0	0	0	0	0	0	0	0	0
61	1307.9	13.24	CL 14:0_16:0/15:0_16:1	37.4	0	0	0	0	0	0	0	0	0	0	0	0	0	0	0	0	0	0	0	0	0	0	0	0	0	0	0	0	0	0	0	0	0	32000	33000	37000	36000	41000	41000	42000
62	1321.92	13.85	CL 15:0_15:0/15:0_17:1	45	44000	15000	27000	25000	21000	27000	0	0	0	0	0	0	0	0	0	0	0	0	0	0	0	0	0	0	0	0	0	470000	450000	450000	590000	580000	440000	0	0	0	0	0	0	0
63	1335.93	14.48	CL 15:0_16:0/15:0_17:1	42.4	96000	94000	98000	40000	34000	87000	0	0	0	0	0	0	0	0	0	0	0	0	0	0	0	0	0	0	30000	38000	100000	740000	860000	690000	880000	870000	890000	230000	240000	240000	270000	260000	220000	210000
64	1349.95	15.03	CL 15:0_16:0/16:0_17:1	40.4	71000	65000	82000	67000	63000	69000	0	0	0	0	0	0	0	0	0	0	0	0	0	0	0	0	0	0	0	0	0	0	0	0	0	0	0	38000	35000	38000	53000	36000	54000	24000
61	1307.9	13.38	CL 14:0_15:0/16:0_16:1	43.5	0	0	0	0	0	0	0	0	0	0	0	0	0	0	0	0	0	0	150000	150000	140000	160000	160000	160000	36000	36000	42000	73000	68000	55000	69000	65000	56000	17000	24000	24000	24000	22000	11000	24000
63	1335.93	14.55	CL 15:0_16:0/16:0_16:1	39.9	0	0	0	0	0	0	0	0	0	0	0	0	0	0	0	0	0	0	250000	250000	260000	270000	260000	270000	97000	100000	48000	0	0	0	0	0	0	0	0	0	0	0	0	0
64	1349.95	15.13	CL 15:0_16:0/16:1_17:0	42.2	0	0	0	0	0	0	0	0	0	0	0	0	0	0	0	0	0	0	78000	91000	45000	98000	99000	53000	37000	37000	19000	0	0	0	0	0	0	0	0	0	0	0	0	0
65	1363.97	15.72	CL 15:0_16:0/16:0_18:1	33.1	0	0	0	0	0	0	0	0	0	0	0	0	0	0	0	0	0	0	0	0	0	0	0	0	9500	8800	10000	260000	250000	270000	340000	340000	350000	70000	75000	83000	87000	76000	73000	58000
62	1321.92	14.08	CL 14:0_17:1/15:0_16:0	32.3	0	0	0	0	0	0	0	0	0	0	0	0	0	0	0	0	0	0	0	0	0	0	0	0	0	0	0	110000	110000	110000	140000	130000	140000	13000	14000	8400	13000	8900	18000	16000
64	1349.95	15.31	CL 15:0_16:0/16:0_17:1	40.8	0	0	0	0	0	0	0	0	0	0	0	0	0	0	0	0	0	0	0	0	0	0	0	0	0	0	0	150000	160000	150000	200000	100000	190000	0	0	0	0	0	0	0
65	1363.97	15.78	CL 16:0_16:1/16:0_17:0	52.7	0	0	0	0	0	0	0	0	0	0	0	0	21000	22000	24000	31000	31000	31000	51000	52000	49000	57000	54000	53000	0	0	0	0	0	0	0	0	0	0	0	0	0	0	0	0
60	1293.89	13.02	CL 14:0_14:0_16:0_16:1	42	0	0	0	0	0	0	15000	17000	20000	22000	19000	8700	0	0	0	0	0	0	0	0	0	0	0	0	0	0	0	0	0	0	0	0	0	3000	3300	12000	6300	1600	5500	1200
62	1321.92	14.21	CL 14:0_16:0/16:0_16:1	43.7	0	0	0	0	0	0	250000	250000	260000	300000	290000	300000	48000	45000	46000	56000	56000	55000	0	0	0	0	0	0	0	0	0	0	0	0	0	0	0	87000	88000	97000	110000	95000	99000	100000
63	1335.93	14.81	CL 15:0_16:0/16:0_16:1	45.2	0	0	0	0	0	0	180000	180000	180000	210000	200000	210000	0	0	0	0	0	0	5200	2300	2200	7800	4500	9200	0	0	0	0	0	0	0	0	0	27000	66000	65000	64000	52000	29000	63000
64	1349.95	15.41	CL 16:0/16:0/16:0_16:1	39.9	0	0	0	0	0	0	1100000	1100000	1100000	1300000	1300000	1300000	280000	260000	280000	310000	300000	330000	2600	2800	5300	2600	1700	3300	0	0	0	0	0	0	0	0	0	400000	420000	440000	450000	430000	410000	430000
66	1377.98	16.6	CL 16:0_16:1/16:0_18:0	45.4	0	0	0	0	0	0	4200	4700	6800	4500	6200	5400	89000	90000	91000	110000	110000	110000	0	0	0	0	0	0	0	0	0	0	0	0	0	0	0	45000	45000	49000	41000	30000	45000	30000
48
43					Ssc 1_1	Ssc 1_2	Ssc 1_3	Ssc 2_1	Ssc 2_2	Ssc 2_3	Pc 1_1	Pc 1_2	Pc 1_3	Pc 2_1	Pc 2_2	Pc 2_3	Pst 1_1	Pst 1_2	Pst 1_3	Pst 2_1	Pst 2_2	Pst 2_3	Xep 1_1	Xep 1_2	Xep 1_3	Xep 2_1	Xep 2_2	Xep 2_3	Xcc 1_1	Xcc 1_2	Xcc 1_3	Cm 1_1	Cm 1_2	Cm 1_3	Cm 2_1	Cm 2_2	Cm 2_3	Pool 1_1	Pool 1_2	Pool 1_3	Pool 1_4	Pool 1_5	Pool 1_6	Pool 1_7
				4 BCFA	2493100	2363100	2245000	2122000	2144400	2232400	0	0	0	0	0	0	0	0	0	0	0	0	404400	421800	445700	489000	442500	426600	532800	558100	542600	1289000	1265000	1285000	1544000	1432000	1544000	1400000	1502200	1543000	1529000	1515000	1408000	1473000
				3 BCFA	1710000	1715000	1717000	1458000	1236000	1597000	0	0	0	0	0	0	0	0	0	0	0	0	3066000	3031000	3068000	3308000	3289000	3228000	1997000	1991000	1990000	5017000	4912000	5025000	6101000	6100000	6172000	1668000	1571000	1783000	1860000	1668000	1747000	1531000
				2 BCFA	211000	174000	207000	132000	118000	183000	0	0	0	0	0	0	0	0	0	0	0	0	2870000	2770000	2806000	3040000	2970000	2716000	1619000	1706000	1715000	3480000	3490000	3430000	4330000	4330000	4080000	982000	1023000	1089000	1293000	1164000	1236000	1131000
				1 BCFA	0	0	0	0	0	0	0	0	0	0	0	0	21000	22000	24000	31000	31000	31000	529000	543000	494000	585000	573000	536000	179500	181800	119000	593000	588000	585000	749000	635000	736000	100000	113000	115400	124000	106900	102000	98000
				no BCFA	0	0	0	0	0	0	1549200	1551700	1566800	1836500	1815200	1824100	417000	395000	417000	476000	466000	495000	7800	5100	7500	10400	6200	12500	0	0	0	0	0	0	0	0	0	562000	622300	663000	671300	608600	588500	624200
					Ssc 1	Ssc 2	Pc 1	Pc 2	Pst 1	Pst 2	Xep 1	Xep 2	Xcc 1	Cm 1	Cm 2	Pool
				4 BCFA	2.36707e+06	2.16627e+06	0	0	0	0	423967	452700	544500	1.27967e+06	1.50667e+06	1.48146e+06
				3 BCFA	1714000	1.43033e+06	0	0	0	0	3055000	3275000	1.99267e+06	4.98467e+06	6.12433e+06	1.68971e+06
				2 BCFA	197333	144333	0	0	0	0	2.81533e+06	2.90867e+06	1680000	3.46667e+06	4.24667e+06	1.13114e+06
				1 BCFA	0	0	0	0	22333.3	31000	522000	564667	160100	588667	706667	108471
				no BCFA	0	0	1555900	1.82527e+06	409667	479000	6800	9700	0	0	0	619986
	CL XX:2
Chain Length	m/z	RT	Lipid Annotation	MS/MS Score	Ssc 1_1	Ssc 1_2	Ssc 1_3	Ssc 2_1	Ssc 2_2	Ssc 2_3	Pc 1_1	Pc 1_2	Pc 1_3	Pc 2_1	Pc 2_2	Pc 2_3	Pst 1_1	Pst 1_2	Pst 1_3	Pst 2_1	Pst 2_2	Pst 2_3	Xep 1_1	Xep 1_2	Xep 1_3	Xep 2_1	Xep 2_2	Xep 2_3	Xcc 1_1	Xcc 1_2	Xcc 1_3	Cm 1_1	Cm 1_2	Cm 1_3	Cm 2_1	Cm 2_2	Cm 2_3	Pool 1_1	Pool 1_2	Pool 1_3	Pool 1_4	Pool 1_5	Pool 1_6	Pool 1_7
63	1333.91	12.92	CL 15:0_16:1/15:0_17:1	43.2	13000	12000	17000	9200	6600	18000	0	0	0	0	0	0	0	0	0	0	0	0	0	0	0	0	0	0	0	0	0	0	0	0	0	0	0	3500	1700	1000	3800	1900	3200	3900
64	1347.93	13.49	CL 15:0_17:1/15:0_17:1	39.7	67000	61000	57000	61000	90000	63000	0	0	0	0	0	0	0	0	0	0	0	0	8500	11000	9700	6500	7400	2100	20000	22000	19000	24000	33000	26000	30000	28000	24000	92000	52000	58000	55000	51000	57000	51000
66	1375.96	14.65	CL 16:0_17:1/16:0_17:1	37.7	38000	77000	64000	130000	110000	32000	0	0	0	0	0	0	0	0	0	0	0	0	0	0	0	0	0	0	0	0	0	23000	26000	7000	25000	8600	29000	0	0	0	0	0	0	0
63	1333.92	13.12	CL 15:0_16:1/15:0_17:1	34.1	22000	20000	19000	20000	15000	37000	0	0	0	0	0	0	0	0	0	0	0	0	0	0	0	0	0	0	0	0	0	0	0	0	0	0	0	3500	17000	13000	11000	2400	8700	9700
64	1347.93	13.64	CL 15:0_17:1/15:0_17:1	40.7	98000	100000	120000	88000	40000	87000	0	0	0	0	0	0	0	0	0	0	0	0	0	0	0	0	0	0	0	0	0	0	0	0	0	0	0	16000	13000	15000	8700	14000	4900	11000
65	1361.95	14.23	CL 15:0_16:0_17:1_17:1	34	160000	150000	180000	230000	130000	230000	0	0	0	0	0	0	0	0	0	0	0	0	5300	1200	1400	5300	1100	1900	0	0	0	0	0	0	0	0	0	20000	14000	22000	22000	10000	14000	16000
66	1375.96	14.82	CL 15:0_18:1/16:0_17:1	40.8	200000	110000	140000	53000	150000	180000	0	0	0	0	0	0	0	0	0	0	0	0	0	0	0	0	0	0	0	0	0	0	0	0	0	0	0	15000	17000	12000	19000	9400	14000	10000
67	1389.98	15.39	CL 15:0_18:1/17:0_17:1	39.4	61000	69000	84000	47000	61000	83000	0	0	0	0	0	0	0	0	0	0	0	0	0	0	0	0	0	0	0	0	0	0	0	0	0	0	0	2800	3500	6700	5800	1800	7100	2800
65	1361.95	14.29	CL 15:0_16:1_17:0_17:1	38.4	63000	130000	70000	42000	40000	38000	0	0	0	0	0	0	0	0	0	0	0	0	19000	55000	21000	22000	22000	2000	44000	47000	55000	98000	120000	88000	110000	110000	150000	20000	47000	21000	23000	24000	18000	24000
63	1333.92	13.18	CL 15:0_16:1/15:0_17:1	49.8	0	0	0	0	0	0	0	0	0	0	0	0	0	0	0	0	0	0	64000	79000	90000	80000	87000	86000	68000	80000	77000	0	0	0	0	0	0	49000	17000	53000	68000	19000	63000	25000
64	1347.93	13.77	CL 15:0_17:1/15:0_17:1	34.9	0	0	0	0	0	0	0	0	0	0	0	0	0	0	0	0	0	0	31000	21000	19000	23000	19000	39000	24000	58000	60000	0	0	0	0	0	0	0	0	0	0	0	0	0
65	1361.95	14.36	CL 15:0_16:1_17:0_17:1	38.3	0	0	0	0	0	0	0	0	0	0	0	0	0	0	0	0	0	0	51000	12000	49000	57000	49000	29000	0	0	0	41000	33000	35000	44000	43000	42000	18000	65000	17000	7400	21000	22000	9900
61	1305.89	12.19	CL 15:0_15:1/15:0_16:1	39.7	0	0	0	0	0	0	0	0	0	0	0	0	0	0	0	0	0	0	0	0	0	0	0	0	30000	24000	19000	31000	42000	20000	12000	12000	7300	10000	3200	9800	2100	4100	6100	2600
63	1333.92	13.29	CL 15:0_16:1/15:0_17:1	37.6	68000	60000	94000	65000	29000	50000	0	0	0	0	0	0	0	0	0	0	0	0	0	0	0	0	0	0	0	0	0	0	0	0	0	0	0	18000	15000	11000	12000	21000	22000	14000
64	1347.93	13.87	CL 15:0_17:1/15:0_17:1	32.5	200000	210000	200000	93000	55000	170000	0	0	0	0	0	0	0	0	0	0	0	0	0	0	0	0	0	0	0	0	0	0	0	0	0	0	0	0	0	0	0	0	0	0
65	1361.95	14.43	CL 15:0_15:0_17:1_18:1	31.5	220000	250000	240000	180000	83000	230000	0	0	0	0	0	0	0	0	0	0	0	0	5200	20000	17000	21000	13000	61000	8000	12000	18000	31000	29000	24000	34000	32000	30000	97000	15000	110000	150000	90000	110000	89000
66	1375.96	15.04	CL 15:0_18:1/16:0_17:1	37.2	170000	180000	160000	140000	44000	150000	0	0	0	0	0	0	0	0	0	0	0	0	0	0	0	0	0	0	0	0	0	0	0	0	0	0	0	21000	25000	25000	22000	20000	22000	17000
67	1389.98	15.64	CL 15:0_18:1/17:0_17:1	36.1	65000	67000	66000	67000	62000	51000	0	0	0	0	0	0	0	0	0	0	0	0	0	0	0	0	0	0	0	0	0	0	0	0	0	0	0	16000	12000	12000	17000	4600	10000	6300
63	1333.92	13.24	CL 15:0_16:1/15:0_17:1	34.9	0	0	0	0	0	0	0	0	0	0	0	0	0	0	0	0	0	0	0	0	0	0	0	0	46000	46000	34000	100000	130000	140000	150000	180000	160000	18000	10000	20000	22000	51000	8600	22000
66	1375.96	15.11	CL 15:0_17:1/16:0_18:1	34.5	0	0	0	0	0	0	0	0	0	0	0	0	0	0	0	0	0	0	0	0	0	0	0	0	0	0	0	140000	130000	150000	170000	170000	160000	44000	19000	72000	73000	46000	67000	46000
62	1319.9	12.83	CL 15:0_16:1/15:0_16:1	39.4	3000	2100	3600	3700	4200	1900	0	0	0	0	0	0	0	0	0	0	0	0	290000	300000	310000	320000	310000	310000	130000	130000	150000	0	0	0	0	0	0	31000	52000	44000	49000	53000	45000	39000
63	1333.92	13.4	CL 15:0_16:1/15:0_17:1	38.7	14000	13000	17000	18000	20000	20000	0	0	0	0	0	0	0	0	0	0	0	0	170000	150000	140000	150000	150000	140000	110000	150000	130000	0	0	0	0	0	0	17000	15000	16000	6800	19000	14000	20000
64	1347.93	13.96	CL 15:0_16:1/16:0_17:1	41.1	0	0	0	0	0	0	0	0	0	0	0	0	0	0	0	0	0	0	280000	320000	310000	350000	320000	290000	150000	140000	130000	330000	320000	260000	390000	390000	370000	110000	120000	41000	150000	130000	87000	140000
65	1361.95	14.56	CL 15:0_17:0_16:1_17:1	32.1	0	0	0	0	0	0	0	0	0	0	0	0	0	0	0	0	0	0	87000	80000	89000	43000	88000	25000	73000	80000	71000	0	0	0	0	0	0	12000	9600	22000	24000	18000	25000	23000
61	1305.88	12.34	CL 15:0_15:1/15:0_16:1	34	0	0	0	0	0	0	0	0	0	0	0	0	0	0	0	0	0	0	13000	25000	24000	11000	28000	23000	10000	18000	13000	0	0	0	0	0	0	1200	2100	1700	2300	3000	2700	3600
62	1319.9	12.87	CL 15:0_16:1/15:0_16:1	32.1	0	0	0	0	0	0	0	0	0	0	0	0	0	0	0	0	0	0	0	0	0	0	0	0	0	0	0	63000	71000	69000	77000	71000	66000	22000	24000	12000	26000	26000	27000	31000
64	1347.93	14.04	CL 15:0_17:1/16:0_16:1	32.5	55000	57000	57000	46000	93000	49000	0	0	0	0	0	0	0	0	0	0	0	0	0	0	0	0	0	0	0	0	0	0	0	0	0	0	0	29000	29000	31000	17000	31000	38000	30000
65	1361.95	14.63	CL 15:0_16:0_17:1_17:1	32.2	130000	120000	64000	63000	40000	65000	0	0	0	0	0	0	0	0	0	0	0	0	33000	33000	35000	91000	31000	79000	0	0	0	0	0	0	0	0	0	25000	25000	30000	33000	26000	28000	22000
66	1375.96	15.18	CL 16:0_17:1/16:1_17:0	40.1	46000	76000	47000	43000	65000	39000	0	0	0	0	0	0	0	0	0	0	0	0	67000	70000	72000	53000	68000	70000	33000	34000	35000	0	0	0	0	0	0	16000	18000	21000	19000	5700	18000	18000
67	1389.98	15.79	CL 16:0_17:1/16:0_18:1	42	32000	33000	44000	32000	9200	16000	0	0	0	0	0	0	0	0	0	0	0	0	0	0	0	0	0	0	0	0	0	0	0	0	0	0	0	4400	1700	1500	3600	5900	3600	2300
65	1361.95	14.72	CL 15:0_16:0_16:1_18:1	31.7	0	0	0	0	0	0	0	0	0	0	0	0	0	0	0	0	0	0	0	0	0	0	0	0	0	0	0	300000	300000	310000	370000	120000	330000	0	0	0	0	0	0	0
61	1305.88	12.49	CL 15:0_15:1/15:0_16:1	41	0	0	0	0	0	0	0	0	0	0	0	0	0	0	0	0	0	0	62000	56000	68000	77000	77000	72000	46000	37000	37000	48000	42000	45000	50000	51000	50000	9200	14000	20000	16000	18000	16000	16000
63	1333.92	13.63	CL 15:0_16:1/16:0_16:1	37.7	140000	140000	130000	120000	11000	130000	7300	6100	6300	4100	9100	11000	0	0	0	0	0	0	320000	330000	350000	370000	370000	360000	140000	140000	140000	160000	160000	85000	160000	200000	210000	120000	130000	130000	140000	140000	120000	120000
64	1347.93	14.21	CL 15:0_16:1/16:0_17:1	38.2	93000	100000	110000	87000	26000	88000	0	0	0	0	0	0	0	0	0	0	0	0	260000	250000	270000	290000	290000	220000	140000	140000	160000	120000	120000	140000	180000	340000	130000	62000	74000	75000	68000	65000	55000	61000
65	1361.95	14.8	CL 16:0_16:1/16:1_17:0	46.3	170000	160000	170000	160000	61000	160000	0	0	0	0	0	0	130000	140000	130000	170000	160000	170000	150000	140000	150000	160000	150000	54000	59000	57000	57000	76000	72000	79000	83000	81000	100000	200000	190000	220000	230000	200000	200000	210000
65	1361.95	14.85	CL 15:0_16:0_16:1_18:1	34	63000	67000	65000	33000	5900	62000	0	0	0	0	0	0	0	0	0	0	0	0	0	0	0	0	0	0	13000	13000	16000	61000	47000	50000	63000	23000	61000	0	0	0	0	0	0	0
66	1375.96	15.42	CL 16:0_17:1/16:1_17:0	39.3	48000	44000	38000	41000	30000	49000	0	0	0	0	0	0	0	0	0	0	0	0	48000	54000	46000	63000	62000	58000	28000	20000	17000	90000	150000	130000	150000	180000	150000	0	0	0	0	0	0	0
62	1319.9	13.27	CL 14:0_16:1/16:0_16:1	39.6	0	0	0	0	0	0	440000	430000	440000	550000	530000	530000	30000	30000	32000	39000	35000	38000	67000	74000	65000	67000	78000	25000	72000	73000	70000	59000	58000	60000	69000	76000	82000	140000	150000	160000	160000	150000	150000	150000
64	1347.93	14.44	CL 16:0_16:1/16:0_16:1	40.8	22000	15000	22000	21000	15000	24000	6600000	6800000	6900000	8300000	8100000	8000000	5300000	5300000	5300000	6700000	6700000	6600000	120000	87000	130000	140000	130000	19000	28000	17000	32000	130000	130000	130000	170000	160000	150000	3500000	3500000	3800000	4000000	3600000	3700000	3600000
65	1361.95	15.04	CL 16:0_17:0_16:1/16:1	49.7	13000	17000	9700	19000	12000	20000	85000	84000	90000	100000	100000	97000	32000	28000	25000	32000	33000	29000	54000	46000	17000	53000	48000	10000	15000	33000	34000	170000	170000	170000	210000	220000	230000	78000	85000	86000	93000	90000	88000	91000
66	1375.96	15.56	CL 16:0_16:1/16:0_18:1	37.1	0	0	0	0	0	0	340000	340000	350000	410000	390000	400000	1800000	1800000	1900000	2400000	2300000	2300000	0	0	0	0	0	0	0	0	0	0	0	0	0	0	0	750000	790000	830000	870000	800000	800000	810000
68	1404	16.71	CL 16:0_18:1/16:1_18:0	47.1	0	0	0	0	0	0	0	0	0	0	0	0	150000	150000	160000	190000	190000	190000	0	0	0	0	0	0	0	0	0	15000	17000	15000	28000	28000	32000	60000	65000	44000	60000	45000	62000	53000
42
37					Ssc 1_1	Ssc 1_2	Ssc 1_3	Ssc 2_1	Ssc 2_2	Ssc 2_3	Pc 1_1	Pc 1_2	Pc 1_3	Pc 2_1	Pc 2_2	Pc 2_3	Pst 1_1	Pst 1_2	Pst 1_3	Pst 2_1	Pst 2_2	Pst 2_3	Xep 1_1	Xep 1_2	Xep 1_3	Xep 2_1	Xep 2_2	Xep 2_3	Xcc 1_1	Xcc 1_2	Xcc 1_3	Cm 1_1	Cm 1_2	Cm 1_3	Cm 2_1	Cm 2_2	Cm 2_3	Pool 1_1	Pool 1_2	Pool 1_3	Pool 1_4	Pool 1_5	Pool 1_6	Pool 1_7
				4 BCFA	722000	729000	751000	680200	642600	768000	0	0	0	0	0	0	0	0	0	0	0	0	32800	67200	32100	33800	30500	6000	64000	69000	74000	145000	179000	121000	165000	146600	203000	172800	165200	148700	148300	114500	126900	128400
				3 BCFA	723000	767000	760000	545000	273000	651000	0	0	0	0	0	0	0	0	0	0	0	0	151200	132000	175000	181000	168000	215000	176000	220000	208000	343000	364000	369000	410000	437000	399300	291000	181200	329800	373500	276700	330700	231800
				2 BCFA	280000	301100	232600	205700	231400	190900	0	0	0	0	0	0	0	0	0	0	0	0	940000	978000	980000	1018000	995000	937000	506000	552000	529000	693000	691000	639000	837000	581000	766000	267600	296400	220200	330700	317600	288300	328900
				1 BCFA	514000	511000	513000	441000	133900	489000	7300	6100	6300	4100	9100	11000	130000	140000	130000	170000	160000	170000	840000	830000	884000	960000	949000	764000	426000	407000	427000	555000	591000	529000	686000	875000	701000	391200	408000	445000	454000	423000	391000	407000
				no BCFA	35000	32000	31700	40000	27000	44000	7465000	7654000	7780000	9360000	9120000	9027000	7312000	7308000	7417000	9361000	9258000	9157000	241000	207000	212000	260000	256000	54000	115000	123000	136000	374000	375000	375000	477000	484000	494000	4528000	4590000	4920000	5183000	4685000	4800000	4704000
					Ssc 1	Ssc 2	Pc 1	Pc 2	Pst 1	Pst 2	Xep 1	Xep 2	Xcc 1	Cm 1	Cm 2	Pool
				4 BCFA	734000	696933	0	0	0	0	44033.3	23433.3	69000	148333	171533	143543
				3 BCFA	750000	489667	0	0	0	0	152733	188000	201333	358667	415433	287814
				2 BCFA	271233	209333	0	0	0	0	966000	983333	529000	674333	728000	292814
				1 BCFA	512667	354633	6566.67	8066.67	133333	166667	851333	891000	420000	558333	754000	417029
				no BCFA	32900	37000	7633000	9169000	7.34567e+06	9.25867e+06	220000	190000	124667	374667	485000	4.77286e+06
	CL XX:3
Chain Length	m/z	RT	Lipid Annotation	MS/MS Score	Ssc 1_1	Ssc 1_2	Ssc 1_3	Ssc 2_1	Ssc 2_2	Ssc 2_3	Pc 1_1	Pc 1_2	Pc 1_3	Pc 2_1	Pc 2_2	Pc 2_3	Pst 1_1	Pst 1_2	Pst 1_3	Pst 2_1	Pst 2_2	Pst 2_3	Xep 1_1	Xep 1_2	Xep 1_3	Xep 2_1	Xep 2_2	Xep 2_3	Xcc 1_1	Xcc 1_2	Xcc 1_3	Cm 1_1	Cm 1_2	Cm 1_3	Cm 2_1	Cm 2_2	Cm 2_3	Pool 1_1	Pool 1_2	Pool 1_3	Pool 1_4	Pool 1_5	Pool 1_6	Pool 1_7
63	1331.9	12.72	CL 15:0_16:1/16:1/16:1	41.5	4600	4400	3300	2300	1000	1600	0	0	0	0	0	0	0	0	0	0	0	0	45000	42000	46000	50000	30000	47000	8300	17000	7100	3100	2000	5400	2000	4400	2400	6100	7700	7000	2200	7300	2900	6800
64	1345.91	13.48	CL 16:0_16:1/16:1/16:1	42.3	0	0	0	0	0	0	350000	350000	350000	440000	420000	420000	220000	220000	230000	270000	270000	270000	0	0	0	0	0	0	0	0	0	0	0	0	0	0	0	250000	250000	280000	280000	250000	270000	280000
66	1373.95	14.58	CL 16:0_16:1/16:1_18:1	42.6	0	0	0	0	0	0	2200000	2200000	2200000	2700000	2700000	2700000	4800000	4900000	4900000	6100000	6100000	6100000	0	0	0	0	0	0	0	0	0	0	0	0	0	0	0	2200000	2300000	2400000	2600000	2300000	2400000	2300000
67	1387.97	14.96	CL 16:1_17:0/16:1_18:1	39.5	0	0	0	0	0	0	53000	58000	54000	64000	62000	62000	170000	180000	170000	210000	210000	210000	0	0	0	0	0	0	0	0	0	0	0	0	0	0	0	68000	56000	71000	81000	71000	73000	66000
68	1401.98	15.7	CL 16:0_18:1/16:1_18:1	40.4	2900	3900	2400	1900	3100	4300	20000	21000	10000	20000	26000	30000	740000	740000	740000	950000	950000	950000	0	0	0	0	0	0	0	0	0	16000	14000	2800	5400	19000	4400	270000	290000	310000	320000	290000	290000	300000
5
1					Ssc 1_1	Ssc 1_2	Ssc 1_3	Ssc 2_1	Ssc 2_2	Ssc 2_3	Pc 1_1	Pc 1_2	Pc 1_3	Pc 2_1	Pc 2_2	Pc 2_3	Pst 1_1	Pst 1_2	Pst 1_3	Pst 2_1	Pst 2_2	Pst 2_3	Xep 1_1	Xep 1_2	Xep 1_3	Xep 2_1	Xep 2_2	Xep 2_3	Xcc 1_1	Xcc 1_2	Xcc 1_3	Cm 1_1	Cm 1_2	Cm 1_3	Cm 2_1	Cm 2_2	Cm 2_3	Pool 1_1	Pool 1_2	Pool 1_3	Pool 1_4	Pool 1_5	Pool 1_6	Pool 1_7
				1 BCFA	4600	4400	3300	2300	1000	1600	0	0	0	0	0	0	0	0	0	0	0	0	45000	42000	46000	50000	30000	47000	8300	17000	7100	3100	2000	5400	2000	4400	2400	6100	7700	7000	2200	7300	2900	6800
				no BCFA	2900	3900	2400	1900	3100	4300	2623000	2629000	2614000	3224000	3208000	3212000	5930000	6040000	6040000	7530000	7530000	7530000	0	0	0	0	0	0	0	0	0	16000	14000	2800	5400	19000	4400	2788000	2896000	3061000	3281000	2911000	3033000	2946000
					Ssc 1	Ssc 2	Pc 1	Pc 2	Pst 1	Pst 2	Xep 1	Xep 2	Xcc 1	Cm 1	Cm 2	Pool
				1 BCFA	4100	1633.33	0	0	0	0	44333.3	42333.3	10800	3500	2933.33	5714.29
				no BCFA	3066.67	3100	2622000	3.21467e+06	6.00333e+06	7530000	0	0	0	10933.3	9600	2988000
	CL XX:4
Chain Length	m/z	RT	Lipid Annotation	MS/MS Score	Ssc 1_1	Ssc 1_2	Ssc 1_3	Ssc 2_1	Ssc 2_2	Ssc 2_3	Pc 1_1	Pc 1_2	Pc 1_3	Pc 2_1	Pc 2_2	Pc 2_3	Pst 1_1	Pst 1_2	Pst 1_3	Pst 2_1	Pst 2_2	Pst 2_3	Xep 1_1	Xep 1_2	Xep 1_3	Xep 2_1	Xep 2_2	Xep 2_3	Xcc 1_1	Xcc 1_2	Xcc 1_3	Cm 1_1	Cm 1_2	Cm 1_3	Cm 2_1	Cm 2_2	Cm 2_3	Pool 1_1	Pool 1_2	Pool 1_3	Pool 1_4	Pool 1_5	Pool 1_6	Pool 1_7
66	1371.93	13.63	CL 16:1/16:1/16:1_18:1	44.4	0	0	0	0	0	0	24000	14000	30000	13000	15000	29000	75000	60000	44000	110000	48000	78000	0	0	0	0	0	0	0	0	0	0	0	0	0	0	0	25000	67000	78000	82000	66000	68000	78000
68	1399.96	14.72	CL 16:1_18:1/16:1_18:1	44.6	1400	1800	2400	2000	3400	1800	160000	160000	160000	210000	200000	200000	960000	940000	960000	1200000	1200000	1200000	0	0	0	0	0	0	0	0	0	0	0	0	0	0	0	410000	440000	460000	490000	430000	440000	440000
2
					Ssc 1_1	Ssc 1_2	Ssc 1_3	Ssc 2_1	Ssc 2_2	Ssc 2_3	Pc 1_1	Pc 1_2	Pc 1_3	Pc 2_1	Pc 2_2	Pc 2_3	Pst 1_1	Pst 1_2	Pst 1_3	Pst 2_1	Pst 2_2	Pst 2_3	Xep 1_1	Xep 1_2	Xep 1_3	Xep 2_1	Xep 2_2	Xep 2_3	Xcc 1_1	Xcc 1_2	Xcc 1_3	Cm 1_1	Cm 1_2	Cm 1_3	Cm 2_1	Cm 2_2	Cm 2_3	Pool 1_1	Pool 1_2	Pool 1_3	Pool 1_4	Pool 1_5	Pool 1_6	Pool 1_7
				no BCFA	1400	1800	2400	2000	3400	1800	184000	174000	190000	223000	215000	229000	1035000	1000000	1004000	1310000	1248000	1278000	0	0	0	0	0	0	0	0	0	0	0	0	0	0	0	435000	507000	538000	572000	496000	508000	518000
					Ssc 1	Ssc 2	Pc 1	Pc 2	Pst 1	Pst 2	Xep 1	Xep 2	Xcc 1	Cm 1	Cm 2	Pool
				no BCFA	1866.67	2400	182667	222333	1013000	1.27867e+06	0	0	0	0	0	510571

## Sheet: LPE
	LPE XX:0
Chain Length	m/z	RT	Lipid Annotation	MS/MS Score	Ssc 1_1	Ssc 1_2	Ssc 1_3	Ssc 2_1	Ssc 2_2	Ssc 2_3	Pc 1_1	Pc 1_2	Pc 1_3	Pc 2_1	Pc 2_2	Pc 2_3	Pst 1_1	Pst 1_2	Pst 1_3	Pst 2_1	Pst 2_2	Pst 2_3	Xep 1_1	Xep 1_2	Xep 1_3	Xep 2_1	Xep 2_2	Xep 2_3	Xcc 1_1	Xcc 1_2	Xcc 1_3	Cm 1_1	Cm 1_2	Cm 1_3	Cm 2_1	Cm 2_2	Cm 2_3	Pool 1_1	Pool 1_2	Pool 1_3	Pool 1_4	Pool 1_5	Pool 1_6	Pool 1_7
17	466.294	1.91	LPE 17:0	92.9	9300	10000	6800	11000	11000	10000	0	0	0	0	0	0	0	0	0	0	0	0	16000	14000	9600	8100	7700	8700	110000	120000	120000	590000	560000	600000	530000	550000	510000	68000	75000	79000	72000	76000	68000	71000
18	480.31	2.46	LPE 18:0	92.2	0	0	0	0	0	0	0	0	0	0	0	0	5800	4600	2500	5300	6800	4200	0	0	0	0	0	0	0	0	0	50000	51000	52000	48000	46000	52000	7900	6100	10000	6000	6100	9700	9300
13	410.231	1.15	LPE 13:0	76.2	0	0	0	0	0	0	0	0	0	0	0	0	0	0	0	0	0	0	94000	92000	96000	78000	77000	77000	46000	47000	46000	88000	84000	86000	78000	79000	79000	430000	420000	440000	440000	410000	390000	390000
14	424.247	1.34	LPE 14:0	88.2	16000	24000	24000	25000	26000	26000	6600	7200	7100	15000	14000	11000	0	0	0	0	0	0	56000	57000	58000	51000	51000	49000	130000	130000	140000	1400000	1400000	1400000	1400000	1400000	1400000	380000	380000	380000	380000	370000	350000	350000
15	438.262	1.48	LPE 15:0	97.4	330000	320000	320000	330000	330000	340000	0	0	0	0	0	0	0	0	0	0	0	0	780000	770000	790000	710000	700000	680000	9100000	9100000	9200000	47000000	46000000	46000000	48000000	48000000	48000000	6900000	6900000	6800000	6800000	6200000	5900000	5900000
16	452.278	1.76	LPE 16:0	96.6	140000	54000	140000	150000	150000	150000	72000	68000	71000	140000	140000	120000	640000	640000	630000	730000	720000	710000	210000	220000	210000	160000	210000	210000	660000	590000	630000	1800000	1800000	1800000	2100000	2100000	2100000	500000	530000	550000	540000	510000	500000	500000
17	466.294	2.11	LPE 17:0	100	92000	95000	86000	100000	100000	100000	0	0	0	0	0	0	6100	11000	6300	6800	5800	12000	160000	160000	180000	140000	140000	130000	340000	340000	340000	440000	440000	450000	570000	540000	560000	130000	140000	140000	150000	130000	140000	130000
18	480.31	2.7	LPE 18:0	79.8	0	0	0	0	0	0	0	0	0	0	0	0	31000	49000	49000	57000	59000	55000	0	0	0	0	0	0	0	0	0	33000	32000	33000	35000	37000	37000	20000	31000	32000	17000	32000	23000	29000
8
2					Ssc 1_1	Ssc 1_2	Ssc 1_3	Ssc 2_1	Ssc 2_2	Ssc 2_3	Pc 1_1	Pc 1_2	Pc 1_3	Pc 2_1	Pc 2_2	Pc 2_3	Pst 1_1	Pst 1_2	Pst 1_3	Pst 2_1	Pst 2_2	Pst 2_3	Xep 1_1	Xep 1_2	Xep 1_3	Xep 2_1	Xep 2_2	Xep 2_3	Xcc 1_1	Xcc 1_2	Xcc 1_3	Cm 1_1	Cm 1_2	Cm 1_3	Cm 2_1	Cm 2_2	Cm 2_3	Pool 1_1	Pool 1_2	Pool 1_3	Pool 1_4	Pool 1_5	Pool 1_6	Pool 1_7
				1 BCFA	9300	10000	6800	11000	11000	10000	0	0	0	0	0	0	5800	4600	2500	5300	6800	4200	16000	14000	9600	8100	7700	8700	110000	120000	120000	640000	611000	652000	578000	596000	562000	75900	81100	89000	78000	82100	77700	80300
				no BCFA	578000	493000	570000	605000	606000	616000	78600	75200	78100	155000	154000	131000	677100	700000	685300	793800	784800	777000	1300000	1299000	1334000	1139000	1178000	1146000	10276000	10207000	10356000	50761000	49756000	49769000	52183000	52156000	52176000	8360000	8401000	8342000	8327000	7652000	7303000	7299000
					Ssc 1	Ssc 2	Pc 1	Pc 2	Pst 1	Pst 2	Xep 1	Xep 2	Xcc 1	Cm 1	Cm 2	Pool
				1 BCFA	8700	10666.7	0	0	4300	5433.33	13200	8166.67	116667	634333	578667	80585.7
				no BCFA	547000	609000	77300	146667	687467	785200	1311000	1.15433e+06	1.02797e+07	5.00953e+07	5.21717e+07	7.95486e+06
	LPE XX:1
Chain Length	m/z	RT	Lipid Annotation	MS/MS Score	Ssc 1_1	Ssc 1_2	Ssc 1_3	Ssc 2_1	Ssc 2_2	Ssc 2_3	Pc 1_1	Pc 1_2	Pc 1_3	Pc 2_1	Pc 2_2	Pc 2_3	Pst 1_1	Pst 1_2	Pst 1_3	Pst 2_1	Pst 2_2	Pst 2_3	Xep 1_1	Xep 1_2	Xep 1_3	Xep 2_1	Xep 2_2	Xep 2_3	Xcc 1_1	Xcc 1_2	Xcc 1_3	Cm 1_1	Cm 1_2	Cm 1_3	Cm 2_1	Cm 2_2	Cm 2_3	Pool 1_1	Pool 1_2	Pool 1_3	Pool 1_4	Pool 1_5	Pool 1_6	Pool 1_7
17	464.278	1.66	LPE 17:1	88	3100	1600	4400	4700	3800	3000	0	0	0	0	0	0	0	0	0	0	0	0	140000	140000	140000	120000	120000	120000	4500000	4400000	4500000	3700000	3500000	3600000	3700000	3600000	3600000	470000	500000	500000	530000	720000	430000	440000
18	478.294	1.83	LPE 18:1	93.1	0	0	0	0	0	0	0	0	0	0	0	0	27000	24000	22000	33000	26000	26000	4100	3800	6000	3200	2900	3300	96000	96000	90000	1800000	1700000	1800000	1400000	1500000	1400000	180000	200000	200000	200000	190000	180000	180000
14	422.232	1.16	LPE 14:1	92.7	0	0	0	0	0	0	8900	9100	9100	11000	12000	11000	0	0	0	0	0	0	0	0	0	0	0	0	16000	15000	16000	32000	30000	31000	26000	28000	26000	7900	8700	6400	8800	8000	4300	8100
15	436.247	1.26	LPE 15:1	97	0	0	0	0	0	0	2000	1900	2000	6700	6600	6500	0	0	0	0	0	0	8000	5300	8400	6900	7100	6900	230000	220000	220000	640000	610000	640000	550000	560000	560000	110000	120000	120000	120000	120000	110000	110000
16	450.262	1.46	LPE 16:1	98.3	0	0	0	0	0	0	1200000	1200000	1200000	2700000	2700000	2700000	430000	430000	430000	490000	490000	480000	480000	480000	490000	380000	380000	370000	5200000	5200000	5300000	2000000	1500000	2000000	2200000	2200000	1500000	980000	990000	990000	980000	900000	850000	860000
17	464.278	1.73	LPE 17:1	100	10000	12000	11000	15000	16000	16000	0	0	0	0	0	0	0	0	0	0	0	0	0	0	0	0	0	0	0	0	0	2200000	2200000	2200000	2300000	2400000	2400000	200000	190000	190000	210000	170000	190000	160000
18	478.294	1.99	LPE 18:1	94.9	0	0	0	0	0	0	25000	24000	24000	39000	40000	39000	250000	280000	280000	290000	320000	310000	42000	36000	31000	34000	33000	32000	180000	190000	200000	1100000	1100000	620000	1300000	1300000	1300000	270000	290000	300000	300000	290000	290000	280000
7
2					Ssc 1_1	Ssc 1_2	Ssc 1_3	Ssc 2_1	Ssc 2_2	Ssc 2_3	Pc 1_1	Pc 1_2	Pc 1_3	Pc 2_1	Pc 2_2	Pc 2_3	Pst 1_1	Pst 1_2	Pst 1_3	Pst 2_1	Pst 2_2	Pst 2_3	Xep 1_1	Xep 1_2	Xep 1_3	Xep 2_1	Xep 2_2	Xep 2_3	Xcc 1_1	Xcc 1_2	Xcc 1_3	Cm 1_1	Cm 1_2	Cm 1_3	Cm 2_1	Cm 2_2	Cm 2_3	Pool 1_1	Pool 1_2	Pool 1_3	Pool 1_4	Pool 1_5	Pool 1_6	Pool 1_7
				1 BCFA	3100	1600	4400	4700	3800	3000	0	0	0	0	0	0	27000	24000	22000	33000	26000	26000	144100	143800	146000	123200	122900	123300	4596000	4496000	4590000	5500000	5200000	5400000	5100000	5100000	5000000	650000	700000	700000	730000	910000	610000	620000
				no BCFA	10000	12000	11000	15000	16000	16000	1235900	1235000	1235100	2756700	2758600	2756500	680000	710000	710000	780000	810000	790000	530000	521300	529400	420900	420100	408900	5626000	5625000	5736000	5972000	5440000	5491000	6376000	6488000	5786000	1567900	1598700	1606400	1618800	1488000	1444300	1418100
					Ssc 1	Ssc 2	Pc 1	Pc 2	Pst 1	Pst 2	Xep 1	Xep 2	Xcc 1	Cm 1	Cm 2	Pool
				1 BCFA	3033.33	3833.33	0	0	24333.3	28333.3	144633	123133	4.56067e+06	5.36667e+06	5.06667e+06	702857
				no BCFA	11000	15666.7	1.23533e+06	2.75727e+06	700000	793333	526900	416633	5.66233e+06	5.63433e+06	6.21667e+06	1534600

## Sheet: minor lipid classes
	minor lipid classes
Chain Length	m/z	RT	Lipid Annotation	MS/MS Score	Ssc 1_1	Ssc 1_2	Ssc 1_3	Ssc 2_1	Ssc 2_2	Ssc 2_3	Pc 1_1	Pc 1_2	Pc 1_3	Pc 2_1	Pc 2_2	Pc 2_3	Pst 1_1	Pst 1_2	Pst 1_3	Pst 2_1	Pst 2_2	Pst 2_3	Xep 1_1	Xep 1_2	Xep 1_3	Xep 2_1	Xep 2_2	Xep 2_3	Xcc 1_1	Xcc 1_2	Xcc 1_3	Cm 1_1	Cm 1_2	Cm 1_3	Cm 2_1	Cm 2_2	Cm 2_3	Pool 1_1	Pool 1_2	Pool 1_3	Pool 1_4	Pool 1_5	Pool 1_6	Pool 1_7
34	728.522	7.53	MMPE 17:1/17:1	85.3	0	0	0	0	0	0	0	0	0	0	0	0	0	0	0	0	0	0	0	0	0	0	0	0	37000	36000	37000	0	0	0	0	0	0	0	0	0	0	0	0	0
30	764.544	7.1	PC 15:0/15:0	82.8	0	0	0	0	0	0	0	0	0	0	0	0	0	0	0	0	0	0	0	0	0	0	0	0	130000	100000	120000	0	0	0	0	0	0	0	0	0	0	0	0	0
31	778.558	7.64	PC 15:0_16:0	76.9	0	0	0	0	0	0	0	0	0	0	0	0	0	0	0	0	0	0	0	0	0	0	0	0	62000	58000	65000	0	0	0	0	0	0	0	0	0	0	0	0	0
30	781.49	5.86	PI 15:0/15:0	51.4	46000	45000	45000	44000	44000	46000	0	0	0	0	0	0	0	0	0	0	0	0	0	0	0	0	0	0	0	0	0	0	0	0	0	0	0	23000	23000	25000	23000	17000	18000	18000
32	792.573	7.93	PC 15:0_17:0	76.3	0	0	0	0	0	0	0	0	0	0	0	0	0	0	0	0	0	0	0	0	0	0	0	0	64000	78000	76000	0	0	0	0	0	0	0	0	0	0	0	0	0
31	795.505	6.24	PI 15:0_16:0	32.9	190000	180000	190000	180000	180000	190000	0	0	0	0	0	0	0	0	0	0	0	0	0	0	0	0	0	0	0	0	0	0	0	0	0	0	0	100000	100000	100000	99000	81000	74000	73000
32	809.519	6.58	PI 15:0_17:0	38.3	200000	200000	200000	200000	200000	210000	0	0	0	0	0	0	0	0	0	0	0	0	0	0	0	0	0	0	0	0	0	0	0	0	0	0	0	170000	160000	170000	160000	120000	110000	110000
34	728.522	7.66	MMPE 17:1/17:1	86.1	0	0	0	0	0	0	0	0	0	0	0	0	0	0	0	0	0	0	0	0	0	0	0	0	54000	42000	43000	0	0	0	0	0	0	0	0	0	0	0	0	0
31	776.545	7.02	PC 15:0_16:1	81.2	0	0	0	0	0	0	0	0	0	0	0	0	0	0	0	0	0	0	0	0	0	0	0	0	31000	36000	35000	0	0	0	0	0	0	0	0	0	0	0	0	0
16	552.331	1.43	LPC 16:1	53.1	0	0	0	0	0	0	0	0	0	0	0	0	8600	8700	9400	11000	9900	11000	0	0	0	0	0	0	0	0	0	0	0	0	0	0	0	0	0	0	0	0	0	0
16	554.346	1.84	LPC 16:0	53.5	0	0	0	0	0	0	0	0	0	0	0	0	12000	11000	12000	14000	5900	14000	0	0	0	0	0	0	0	0	0	0	0	0	0	0	0	0	0	0	0	0	0	0
18	580.363	1.94	LPC 18:1	69.9	0	0	0	0	0	0	0	0	0	0	0	0	4600	4700	3200	2500	2400	2000	0	0	0	0	0	0	0	0	0	0	0	0	0	0	0	0	0	0	0	0	0	0
31	686.476	6.61	MMPE 15:1_16:1	96.8	0	0	0	0	0	0	0	0	0	0	0	0	0	0	0	0	0	0	0	0	0	0	0	0	31000	28000	28000	0	0	0	0	0	0	0	0	0	0	0	0	0
32	702.506	7.64	MMPE 16:0_16:1	76.1	2800	0	1900	0	0	0	0	0	0	0	0	0	0	0	0	0	0	0	5400	2200	7800	7000	11000	15000	540000	520000	540000	3100	2800	2400	2300	3200	3600	7800	0	0	6300	5500	5900	5100
32	716.522	7.56	DMPE 16:0_16:1	92.1	0	0	0	0	0	0	0	0	0	0	0	0	130000	110000	130000	140000	150000	130000	0	0	4200	0	0	0	0	0	0	0	0	0	0	0	2600	14000	20000	17000	18000	35000	29000	41000
35	742.539	8.06	MMPE 17:1_18:1	83.6	0	0	0	0	0	0	0	0	0	0	0	0	0	0	0	0	0	0	0	0	0	0	0	0	8200	4200	11000	0	0	0	0	0	0	0	0	0	0	0	0	0
34	744.553	8.36	DMPE 16:0_18:1	93	0	0	0	0	0	0	0	0	0	0	0	0	21000	12000	11000	18000	14000	17000	0	0	0	0	0	0	0	0	0	0	0	0	0	0	0	1000	1200	1900	3100	1900	2300	1500
30	764.543	7.4	PC 14:0_16:0	86.3	0	0	0	0	0	0	0	0	0	0	0	0	62000	61000	60000	77000	69000	70000	0	0	0	0	0	0	0	0	0	0	0	0	0	0	0	9400	10000	11000	26000	24000	13000	23000
32	788.543	6.94	PC 16:1/16:1	89.3	0	0	0	0	0	0	0	0	0	0	0	0	140000	140000	140000	150000	140000	150000	0	0	0	0	0	0	0	0	0	0	0	0	0	0	0	30000	36000	29000	37000	39000	37000	31000
32	790.559	7.57	PC 16:0_16:1	84	0	0	0	0	0	0	0	0	0	0	0	0	7900000	7600000	7800000	8100000	8200000	8400000	0	0	0	0	0	0	0	0	0	0	0	0	0	0	0	1700000	1600000	1700000	2100000	2000000	2000000	1900000
32	792.574	8.25	PC 16:0/16:0	89	0	0	0	0	0	0	0	0	0	0	0	0	850000	820000	820000	950000	940000	990000	0	0	0	0	0	0	0	0	0	0	0	0	0	0	0	140000	160000	170000	180000	160000	160000	160000
33	804.575	7.85	PC 16:1_17:0	85.6	0	0	0	0	0	0	0	0	0	0	0	0	110000	74000	120000	100000	120000	110000	0	0	0	0	0	0	13000	18000	15000	0	0	0	0	0	0	16000	15000	28000	28000	26000	22000	22000
34	816.576	7.72	PC 16:1_18:1	86.9	0	0	0	0	0	0	0	0	0	0	0	0	2000000	1800000	2300000	2000000	1900000	2000000	0	0	0	0	0	0	0	0	0	0	0	0	0	0	0	440000	450000	560000	770000	660000	660000	660000
34	818.591	8.39	PC 16:1_18:0	68.3	0	0	0	0	0	0	0	0	0	0	0	0	1700000	1700000	1600000	1900000	1800000	1600000	0	0	0	0	0	0	0	0	0	0	0	0	0	0	0	320000	360000	390000	410000	370000	360000	380000
34	820.606	9.2	PC 16:0_18:0	84	1200	1400	1300	2800	2200	2500	0	0	0	0	0	0	83000	82000	83000	100000	100000	99000	0	0	0	0	0	0	0	0	0	0	0	0	0	0	0	11000	12000	14000	15000	14000	19000	18000
25
9					Ssc 1_1	Ssc 1_2	Ssc 1_3	Ssc 2_1	Ssc 2_2	Ssc 2_3	Pc 1_1	Pc 1_2	Pc 1_3	Pc 2_1	Pc 2_2	Pc 2_3	Pst 1_1	Pst 1_2	Pst 1_3	Pst 2_1	Pst 2_2	Pst 2_3	Xep 1_1	Xep 1_2	Xep 1_3	Xep 2_1	Xep 2_2	Xep 2_3	Xcc 1_1	Xcc 1_2	Xcc 1_3	Cm 1_1	Cm 1_2	Cm 1_3	Cm 2_1	Cm 2_2	Cm 2_3	Pool 1_1	Pool 1_2	Pool 1_3	Pool 1_4	Pool 1_5	Pool 1_6	Pool 1_7
				2 BCFA	436000	425000	435000	424000	424000	446000	0	0	0	0	0	0	0	0	0	0	0	0	0	0	0	0	0	0	293000	272000	298000	0	0	0	0	0	0	293000	283000	295000	282000	218000	202000	201000
				1 BCFA	0	0	0	0	0	0	0	0	0	0	0	0	0	0	0	0	0	0	0	0	0	0	0	0	85000	78000	78000	0	0	0	0	0	0	0	0	0	0	0	0	0
				no BCFA	4000	1400	3200	2800	2200	2500	0	0	0	0	0	0	13021200	12423400	13088600	13562500	13451200	13593000	5400	2200	12000	7000	11000	15000	592200	570200	594000	3100	2800	2400	2300	3200	6200	2689200	2664200	2920900	3593400	3335400	3308200	3241600
					Ssc 1	Ssc 2	Pc 1	Pc 2	Pst 1	Pst 2	Xep 1	Xep 2	Xcc 1	Cm 1	Cm 2	Pool
				2 BCFA	432000	431333	0	0	0	0	0	0	287667	0	0	253429
				1 BCFA	0	0	0	0	0	0	0	0	80333.3	0	0	0
				no BCFA	2866.67	2500	0	0	12844400	1.35356e+07	6533.33	11000	585467	2766.67	3900	3.10756e+06

## Sheet: overview
	overview
Chain Length	m/z	RT	Lipid Annotation	MS/MS Score	Ssc 1_1	Ssc 1_2	Ssc 1_3	Ssc 2_1	Ssc 2_2	Ssc 2_3	Pc 1_1	Pc 1_2	Pc 1_3	Pc 2_1	Pc 2_2	Pc 2_3	Pst 1_1	Pst 1_2	Pst 1_3	Pst 2_1	Pst 2_2	Pst 2_3	Xep 1_1	Xep 1_2	Xep 1_3	Xep 2_1	Xep 2_2	Xep 2_3	Xcc 1_1	Xcc 1_2	Xcc 1_3	Cm 1_1	Cm 1_2	Cm 1_3	Cm 2_1	Cm 2_2	Cm 2_3	Pool 1_1	Pool 1_2	Pool 1_3	Pool 1_4	Pool 1_5	Pool 1_6	Pool 1_7
25	592.399	5.12	PE 10:0_15:0	82.7	0	0	0	0	0	0	0	0	0	0	0	0	0	0	0	0	0	0	2000	2100	1000	2400	1200	2600	0	0	0	0	0	0	0	0	0	0	0	0	0	0	0	0
26	606.414	5.5	PE 11:0_15:0	88.9	0	0	0	0	0	0	0	0	0	0	0	0	0	0	0	0	0	0	52000	54000	51000	53000	53000	52000	13000	14000	13000	27000	29000	30000	32000	33000	31000	11000	11000	11000	12000	11000	11000	11000
27	620.43	5.96	PE 12:0_15:0	72.9	0	0	0	0	0	0	0	0	0	0	0	0	0	0	0	0	0	0	120000	110000	110000	110000	97000	110000	4100	1300	2700	11000	14000	10000	4700	8000	6200	31000	40000	35000	38000	37000	29000	35000
28	634.445	6.38	PE 13:0_15:0	94.1	36000	35000	35000	44000	43000	45000	0	0	0	0	0	0	0	0	0	0	0	0	2100000	2200000	2200000	2200000	2100000	2100000	460000	470000	470000	1900000	1800000	1900000	2100000	2000000	1900000	910000	910000	1100000	1000000	950000	960000	950000
29	648.46	6.78	PE 14:0_15:0	94.8	1100000	1100000	1100000	1400000	1400000	1400000	0	0	0	0	0	0	0	0	0	0	0	0	3300000	3200000	3000000	3400000	3100000	3000000	960000	940000	980000	2600000	2600000	2700000	3000000	3100000	3000000	1600000	1700000	1900000	1800000	1500000	1600000	1500000
30	662.475	7.17	PE 15:0/15:0	91.7	18000000	18000000	18000000	22000000	22000000	23000000	0	0	0	0	0	0	0	0	0	0	0	0	41000000	38000000	41000000	40000000	39000000	38000000	31000000	32000000	32000000	72000000	73000000	76000000	80000000	86000000	84000000	34000000	36000000	39000000	42000000	38000000	37000000	37000000
31	676.491	7.57	PE 15:0_16:0	90.2	36000000	36000000	35000000	45000000	46000000	46000000	0	0	0	0	0	0	0	0	0	0	0	0	8300000	8000000	8300000	8200000	8000000	8100000	3800000	3900000	3800000	4300000	4200000	4600000	5000000	4800000	5200000	13000000	13000000	14000000	15000000	14000000	14000000	14000000
32	690.507	7.98	PE 15:0_17:0	90.8	27000000	26000000	27000000	35000000	35000000	35000000	0	0	0	0	0	0	0	0	0	0	0	0	18000000	18000000	18000000	19000000	19000000	19000000	7300000	7300000	7200000	15000000	16000000	15000000	18000000	18000000	18000000	16000000	16000000	17000000	19000000	17000000	16000000	16000000
33	704.523	8.42	PE 16:0_17:0	89.8	1200000	1100000	1200000	1500000	1500000	1500000	0	0	0	0	0	0	0	0	0	0	0	0	680000	660000	680000	680000	670000	650000	250000	250000	250000	510000	500000	520000	640000	630000	600000	570000	620000	660000	710000	630000	620000	640000
34	718.538	8.88	PE 17:0/17:0	88	220000	210000	210000	270000	270000	280000	0	0	0	0	0	0	2800	4000	4200	3800	5700	1900	460000	480000	490000	480000	490000	480000	180000	180000	180000	2000000	2000000	2100000	2500000	2500000	2500000	470000	480000	520000	590000	520000	510000	500000
36	746.571	9.9	PE 17:0_19:0	75.4	0	0	0	0	0	0	0	0	0	0	0	0	0	0	0	0	0	0	0	0	0	0	0	0	0	0	0	99000	96000	100000	120000	120000	120000	19000	22000	22000	23000	22000	23000	21000
27	620.429	6.1	PE 12:0_15:0	70.4	0	0	0	0	0	0	0	0	0	0	0	0	0	0	0	0	0	0	530000	530000	540000	540000	530000	530000	38000	39000	26000	200000	200000	210000	230000	240000	240000	99000	100000	110000	110000	93000	99000	88000
28	634.445	6.52	PE 12:0_16:0	69.8	8600	8600	9600	12000	12000	12000	0	0	0	0	0	0	0	0	0	0	0	0	1600000	1600000	1600000	1600000	1600000	1500000	230000	240000	250000	340000	350000	360000	430000	410000	420000	300000	370000	360000	380000	340000	330000	330000
29	648.461	6.91	PE 14:0_15:0	88.4	160000	170000	170000	220000	220000	210000	0	0	0	0	0	0	0	0	0	0	2900	4500	18000000	18000000	19000000	18000000	19000000	19000000	2500000	2600000	2700000	20000000	19000000	20000000	23000000	22000000	23000000	6900000	7000000	7600000	7500000	6800000	6500000	6400000
30	662.477	7.31	PE 15:0/15:0	88.6	1400000	1400000	1400000	1900000	1800000	1800000	4400	6000	4500	6000	5100	4100	7100	10000	8800	7500	7000	9600	13000000	13000000	13000000	13000000	13000000	13000000	8400000	8400000	8400000	9300000	8200000	9300000	11000000	10000000	10000000	4100000	4400000	4100000	4300000	3700000	3600000	3900000
31	676.491	7.71	PE 15:0_16:0	94.2	5500000	5700000	5800000	7700000	7700000	7500000	22000	12000	22000	18000	21000	32000	36000	24000	48000	52000	34000	28000	31000000	33000000	32000000	32000000	32000000	30000000	12000000	12000000	12000000	54000000	51000000	57000000	61000000	61000000	63000000	17000000	18000000	20000000	24000000	21000000	21000000	21000000
32	690.507	8.13	PE 15:0_17:0	73.5	810000	830000	850000	1100000	1200000	1100000	9400	16000	21000	12000	9000	9700	93000	87000	88000	110000	110000	110000	4400000	4200000	4400000	4300000	4200000	4200000	1600000	1600000	1500000	2600000	2600000	2600000	2900000	3000000	3100000	1100000	1200000	1300000	1500000	1300000	1100000	1200000
33	704.524	8.57	PE 16:0_17:0	93	150000	160000	150000	210000	210000	200000	18000	16000	19000	19000	14000	18000	1000000	1000000	1000000	1300000	1300000	1300000	3500000	3500000	3600000	3600000	3600000	3400000	520000	540000	530000	4900000	4800000	5100000	6100000	6200000	6100000	1600000	1800000	1900000	2000000	1700000	1700000	1700000
34	718.54	9.05	PE 17:0/17:0	95.4	12000	11000	11000	15000	15000	16000	0	0	0	0	0	0	13000	13000	13000	14000	15000	17000	150000	150000	160000	160000	160000	150000	31000	33000	34000	150000	150000	150000	200000	200000	180000	43000	46000	48000	55000	48000	47000	46000
36	746.571	10.08	PE 17:0_19:0	66.3	0	0	0	0	0	0	0	0	0	0	0	0	0	0	0	0	0	0	0	0	0	0	0	0	0	0	0	1100	1900	2500	6800	3300	5800	0	0	0	0	0	0	0
26	606.414	5.79	PE 12:0_14:0	100	0	0	0	0	0	0	1800	1600	1500	1700	1700	1500	0	0	0	0	0	0	13000	6400	13000	15000	15000	6300	0	0	0	3000	2500	2700	3600	3400	3300	1500	3800	3700	4900	1200	3100	4500
28	634.445	6.65	PE 12:0_16:0	85.2	0	0	0	0	0	0	190000	190000	200000	210000	210000	210000	100000	100000	98000	130000	130000	120000	470000	460000	500000	470000	470000	440000	12000	10000	9500	380000	350000	380000	430000	460000	470000	180000	190000	200000	200000	180000	170000	170000
29	648.461	7.03	PE 14:0_15:0	92.3	0	0	0	0	0	0	270000	270000	280000	290000	290000	270000	0	0	0	0	0	0	0	0	0	0	0	0	56000	49000	41000	310000	320000	320000	360000	400000	400000	0	0	0	0	0	0	0
30	662.476	7.45	PE 14:0_16:0	81.5	0	0	0	0	0	0	6000000	6100000	6100000	6500000	6600000	6200000	2500000	2500000	2500000	3100000	3100000	3100000	690000	580000	640000	750000	620000	760000	160000	160000	190000	2000000	2000000	2000000	2500000	2400000	2400000	2000000	2200000	2300000	2300000	2000000	1900000	1900000
31	676.491	7.86	PE 15:0_16:0	94.8	0	0	0	0	0	0	3700000	3700000	3600000	3800000	3800000	3800000	190000	170000	190000	220000	200000	210000	430000	410000	460000	450000	380000	510000	270000	240000	260000	0	0	0	0	0	0	990000	1100000	1200000	1100000	1000000	940000	890000
32	690.507	8.29	PE 16:0/16:0	85.8	0	0	0	0	0	0	40000000	41000000	41000000	43000000	43000000	43000000	14000000	14000000	14000000	17000000	17000000	16000000	390000	410000	400000	400000	380000	380000	140000	140000	140000	1400000	1500000	1500000	1800000	1800000	1800000	12000000	13000000	14000000	14000000	13000000	13000000	12000000
33	704.524	8.75	PE 16:0_17:0	92.3	0	0	0	0	0	0	180000	180000	170000	190000	170000	170000	83000	86000	80000	110000	96000	93000	130000	120000	130000	95000	120000	110000	18000	13000	22000	81000	83000	90000	97000	120000	120000	110000	110000	120000	120000	110000	110000	110000
34	718.54	9.24	PE 16:0_18:0	97.1	0	0	0	0	0	0	95000	95000	95000	100000	110000	100000	1900000	1900000	1800000	2300000	2300000	2300000	16000	16000	19000	16000	16000	16000	0	0	0	67000	63000	68000	89000	87000	86000	540000	580000	610000	670000	590000	550000	560000
36	746.572	10.3	PE 16:0_20:0	90.9	0	0	0	0	0	0	0	0	0	0	0	0	25000	25000	25000	30000	30000	30000	0	0	0	0	0	0	0	0	0	0	0	0	0	0	0	5600	6700	7800	7800	6600	6800	6200
32	688.49	7.35	PE 15:0_17:1	97.3	0	0	0	0	0	0	0	0	0	0	0	0	0	0	0	0	0	0	8000000	8100000	8700000	8500000	8200000	7800000	11000000	11000000	11000000	11000000	11000000	12000000	13000000	12000000	12000000	3500000	3600000	3700000	3800000	3300000	3400000	3200000
33	702.507	7.76	PE 16:0_17:1	82.1	0	0	0	0	0	0	0	0	0	0	0	0	0	0	0	0	0	0	0	0	0	0	0	0	1100000	1200000	1100000	0	0	0	0	0	0	0	0	0	0	0	0	0
34	716.522	8.17	PE 17:0_17:1	89.6	92000	67000	77000	89000	1300000	90000	0	0	0	0	0	0	0	0	0	0	0	0	2100000	2000000	2200000	2100000	2000000	2100000	2200000	2200000	2200000	3400000	3500000	3500000	3900000	3800000	3900000	930000	1000000	1000000	1200000	1100000	1000000	1100000
28	632.43	5.78	PE 13:0_15:1	87.7	0	0	0	0	0	0	0	0	0	0	0	0	0	0	0	0	0	0	0	0	0	0	0	0	5900	4900	5900	23000	23000	27000	25000	25000	23000	0	0	0	0	0	0	0
30	660.461	6.63	PE 15:0_15:1	89.3	0	0	0	0	0	0	0	0	0	0	0	0	0	0	0	0	0	0	0	0	0	0	0	0	1800000	3000000	2100000	6300000	6100000	7300000	7400000	6700000	6600000	1700000	1600000	2000000	1500000	1700000	1700000	1200000
32	688.493	7.43	PE 15:0_17:1	82.2	780000	1000000	1000000	1300000	860000	1300000	0	0	0	0	0	0	0	0	0	0	0	0	0	0	0	0	0	0	0	0	0	0	0	0	0	0	0	0	0	0	0	0	0	0
33	702.507	7.81	PE 15:0_18:1	69.6	1900000	1900000	1900000	2500000	2600000	2700000	0	0	0	0	0	0	0	0	0	0	0	0	0	0	0	0	0	0	0	0	0	0	0	0	0	0	0	0	0	0	0	0	0	0
34	716.523	8.26	PE 16:0_18:1	70.2	1000000	990000	960000	1300000	710000	1300000	0	0	0	0	0	0	0	0	0	0	0	0	0	0	0	0	0	0	0	0	0	0	0	0	0	0	0	0	0	0	0	0	0	0
35	730.54	8.69	PE 17:0_18:1	90.1	270000	270000	270000	360000	360000	350000	0	0	0	0	0	0	0	0	0	0	0	0	0	0	0	0	0	0	0	0	0	0	0	0	0	0	0	0	0	0	0	0	0	0
28	632.429	5.87	PE 12:0_16:1	68.4	0	0	0	0	0	0	0	0	0	0	0	0	0	0	0	0	0	0	50000	61000	59000	55000	60000	67000	4200	18000	13000	2600	1600	4000	7800	5300	2400	22000	22000	24000	23000	22000	20000	20000
29	646.445	6.29	PE 13:0_16:1	89.7	0	0	0	0	0	0	0	0	0	0	0	0	0	0	0	0	0	0	1600000	1700000	1600000	1600000	1600000	1600000	240000	130000	110000	0	0	0	0	0	0	510000	390000	430000	580000	510000	350000	550000
31	674.476	7.1	PE 15:0_16:1	95.6	0	0	0	0	0	0	120000	120000	120000	120000	130000	130000	81000	71000	55000	81000	80000	65000	44000000	43000000	43000000	43000000	41000000	43000000	21000000	21000000	21000000	16000000	17000000	17000000	18000000	18000000	18000000	11000000	12000000	16000000	17000000	15000000	15000000	14000000
32	688.491	7.49	PE 15:0_17:1	82.2	0	0	0	0	0	0	0	0	0	0	0	0	0	0	0	0	0	0	12000000	12000000	12000000	12000000	11000000	12000000	11000000	11000000	11000000	0	0	0	0	0	0	0	0	0	0	0	0	0
33	702.507	7.9	PE 17:0_16:1	87.4	0	0	0	0	0	0	180000	200000	220000	210000	220000	210000	7300000	7300000	7400000	8900000	8500000	8900000	27000000	27000000	27000000	28000000	27000000	26000000	12000000	12000000	12000000	25000000	24000000	24000000	27000000	27000000	27000000	11000000	12000000	12000000	13000000	11000000	11000000	11000000
34	716.523	8.31	PE 17:0_17:1	84.1	0	0	0	0	0	0	0	0	0	0	0	0	0	0	0	0	0	0	2300000	2200000	2200000	2300000	2200000	2100000	1700000	1800000	1800000	590000	630000	630000	780000	790000	770000	400000	450000	400000	700000	550000	560000	580000
29	646.445	6.35	PE 14:0_15:1	70.3	0	0	0	0	0	0	0	0	0	0	0	0	0	0	0	0	0	0	0	0	0	0	0	0	110000	220000	240000	680000	620000	660000	720000	680000	700000	0	0	0	0	0	0	0
32	688.491	7.57	PE 15:0_17:1	87.3	2000000	2000000	1900000	2400000	2600000	2600000	0	0	0	0	0	0	0	0	0	0	0	0	0	0	0	0	0	0	0	0	0	21000000	21000000	26000000	23000000	22000000	24000000	0	0	0	0	0	0	0
33	702.507	7.98	PE 16:0_17:1	80.5	1000000	910000	960000	1200000	1300000	1200000	0	0	0	0	0	0	0	0	0	0	0	0	0	0	0	0	0	0	0	0	0	0	0	0	0	0	0	0	0	0	0	0	0	0
28	632.429	6.02	PE 12:0_16:1	77.9	0	0	0	0	0	0	59000	61000	60000	65000	65000	64000	19000	18000	19000	21000	21000	22000	60000	58000	110000	60000	94000	80000	16000	9500	12000	8800	8300	7600	15000	9300	9400	46000	47000	47000	55000	49000	47000	46000
30	660.461	6.84	PE 14:0_16:1	87.8	39000	3000	4100	1900	3900	5500	9800000	9900000	10000000	11000000	11000000	10000000	1200000	1100000	1200000	1400000	1400000	1300000	5100000	5300000	5200000	5200000	5000000	5100000	1300000	1200000	820000	1200000	1200000	1100000	1300000	1300000	1400000	3200000	3200000	3400000	3300000	3000000	2800000	2800000
31	674.476	7.22	PE 15:0_16:1	90.9	0	0	0	0	0	0	5000000	5200000	5300000	5600000	5600000	5400000	150000	150000	150000	190000	180000	190000	9700000	9200000	9900000	9300000	9800000	9000000	4900000	3500000	5200000	0	0	0	0	0	0	0	0	0	0	0	0	0
32	688.491	7.64	PE 16:0_16:1	87.7	0	0	0	0	0	0	250000000	260000000	250000000	260000000	270000000	260000000	220000000	210000000	220000000	230000000	230000000	230000000	30000000	30000000	30000000	30000000	29000000	29000000	10000000	10000000	10000000	3700000	3700000	3000000	2400000	4200000	3300000	120000000	130000000	140000000	190000000	180000000	180000000	180000000
33	702.507	8.04	PE 16:0_17:1	67	0	0	0	0	0	0	2400000	2500000	2500000	2600000	2600000	2500000	1500000	1600000	1500000	1800000	1800000	1800000	7100000	7400000	7500000	7400000	7300000	7200000	3300000	3400000	3300000	0	0	0	0	0	0	1700000	1900000	2100000	2300000	2000000	2000000	1800000
34	716.523	8.44	PE 16:0_18:1	90.2	0	0	0	0	0	0	7500000	7500000	7500000	8200000	8000000	7800000	70000000	67000000	70000000	85000000	76000000	71000000	3000000	2900000	3100000	3000000	3000000	3000000	760000	750000	740000	10000000	11000000	11000000	12000000	12000000	12000000	25000000	26000000	29000000	32000000	28000000	28000000	27000000
35	730.541	8.85	PE 17:0_18:1	72.5	54000	53000	53000	72000	73000	71000	12000	13000	10000	16000	10000	11000	0	0	0	0	0	0	0	0	0	0	0	0	0	0	0	320000	320000	380000	360000	410000	270000	0	0	0	0	0	0	0
31	674.476	7.29	PE 14:0_17:1	81.1	23000	25000	27000	35000	33000	34000	0	0	0	0	0	0	0	0	0	0	0	0	0	0	0	0	0	0	0	0	0	2000000	1900000	2000000	2400000	2300000	2500000	0	0	0	0	0	0	0
33	702.508	8.13	PE 16:0_17:1	87.9	81000	87000	86000	120000	120000	110000	0	0	0	0	0	0	0	0	0	0	0	0	0	0	0	0	0	0	0	0	0	8500000	8500000	8500000	9700000	9700000	9500000	2100000	2100000	2400000	2400000	2300000	2000000	2000000
35	730.541	8.91	PE 17:0_18:1	81.3	0	0	0	0	0	0	0	0	0	0	0	0	0	0	0	0	0	0	140000	98000	140000	130000	150000	150000	40000	38000	40000	0	0	0	0	0	0	0	0	0	0	0	0	0
36	744.555	9.39	PE 18:0_18:1	71.4	0	0	0	0	0	0	8400	3300	8300	5800	10000	5300	450000	470000	450000	530000	550000	550000	11000	9300	16000	8100	12000	14000	0	0	0	0	0	0	0	0	0	190000	200000	210000	220000	210000	190000	190000
30	658.445	6.07	PE 15:1/15:1	94	0	0	0	0	0	0	0	0	0	0	0	0	0	0	0	0	0	0	0	0	0	0	0	0	13000	12000	20000	50000	47000	66000	56000	54000	58000	11000	8800	12000	8600	9700	8400	8200
32	686.477	6.81	PE 15:1_17:1	89.7	0	0	0	0	0	0	0	0	0	0	0	0	0	0	0	0	0	0	5400	8600	10000	7500	3900	28000	170000	170000	170000	130000	120000	150000	110000	150000	120000	48000	14000	14000	7500	3600	2900	4500
34	714.506	7.54	PE 17:1/17:1	94.7	0	0	0	0	0	0	0	0	0	0	0	0	0	0	0	0	0	0	370000	400000	380000	390000	390000	340000	680000	730000	710000	230000	210000	260000	220000	210000	260000	100000	120000	110000	140000	110000	110000	110000
35	728.523	7.91	PE 16:1_19:1	75.5	0	0	0	0	0	0	0	0	0	0	0	0	170000	160000	180000	190000	190000	180000	0	0	0	0	0	0	1300	4400	12000	0	0	0	0	0	0	26000	32000	36000	32000	27000	31000	30000
33	700.491	7.28	PE 16:1_17:1	94.9	0	0	0	0	0	0	39000	39000	33000	41000	40000	44000	20000	23000	24000	31000	29000	29000	3700000	3600000	3800000	3600000	3500000	3600000	2300000	2400000	2300000	1100000	1100000	1100000	1100000	1100000	1100000	690000	1100000	1200000	1300000	1100000	1100000	1100000
36	742.541	8.5	PE 18:1/18:1	74.6	6700	13000	6200	19000	20000	20000	0	0	0	0	0	0	0	0	0	0	0	0	2600	7800	3400	8100	4100	3300	2800	1900	2000	0	0	0	0	0	0	0	0	0	0	0	0	0
30	658.445	6.27	PE 14:1_16:1	93.7	0	0	0	0	0	0	76000	75000	78000	82000	85000	82000	12000	8900	9500	13000	14000	14000	39000	47000	52000	46000	47000	56000	6200	11000	7900	1800	2700	5200	4600	2100	4400	34000	35000	30000	35000	33000	30000	29000
31	672.46	6.62	PE 15:1_16:1	86.5	0	0	0	0	0	0	26000	26000	27000	28000	30000	27000	0	0	0	0	0	0	740000	770000	760000	790000	700000	700000	500000	510000	570000	310000	310000	320000	320000	280000	340000	200000	210000	240000	240000	190000	180000	190000
32	686.476	7.01	PE 16:1/16:1	89.2	0	0	0	0	0	0	11000000	12000000	12000000	12000000	12000000	12000000	7100000	7000000	7000000	8300000	8200000	8200000	10000000	10000000	11000000	11000000	10000000	10000000	3100000	3200000	3100000	790000	810000	850000	820000	850000	810000	5300000	5600000	5800000	5700000	5300000	4900000	5000000
33	700.492	7.37	PE 16:1_17:1	91.5	16000	13000	15000	21000	21000	22000	380000	440000	420000	480000	430000	460000	200000	220000	190000	240000	240000	240000	1800000	1900000	2100000	1800000	2700000	2600000	1600000	1200000	1300000	0	0	0	0	0	0	440000	480000	450000	510000	420000	420000	470000
34	714.507	7.77	PE 16:1_18:1	91.8	0	0	0	0	0	0	90000000	93000000	91000000	95000000	96000000	94000000	120000000	110000000	120000000	130000000	130000000	130000000	3000000	3300000	3300000	2900000	3300000	2600000	940000	960000	980000	3200000	3000000	3000000	3200000	3200000	3100000	59000000	60000000	67000000	73000000	69000000	66000000	70000000
35	728.523	8.06	PE 17:1_18:1	96.4	13000	45000	45000	44000	49000	58000	8000000	8200000	8200000	8700000	8700000	8400000	23000000	23000000	24000000	28000000	27000000	27000000	450000	450000	420000	410000	440000	420000	250000	250000	260000	1100000	960000	1200000	1100000	1200000	1100000	4100000	4300000	4500000	4800000	4300000	4200000	4200000
36	742.54	8.6	PE 18:1/18:1	85.4	0	0	0	0	0	0	190000	180000	180000	200000	200000	190000	1500000	1600000	1500000	1900000	1900000	1800000	92000	100000	100000	89000	100000	100000	0	0	0	330000	300000	330000	360000	370000	390000	440000	480000	520000	560000	510000	500000	500000
35	728.523	8.16	PE 17:1_18:1	74.7	0	0	0	0	0	0	0	0	0	0	0	0	0	0	0	0	0	0	290000	300000	300000	290000	290000	280000	150000	140000	160000	190000	160000	110000	120000	90000	220000	0	0	0	0	0	0	0
33	700.491	7.51	PE 16:1_17:1	89.4	2300	4300	2500	4800	4400	4100	57000	4900	53000	53000	49000	61000	0	0	0	0	0	0	0	0	0	0	0	0	15000	39000	36000	2000000	1900000	2000000	2100000	2200000	2100000	500000	550000	560000	610000	530000	570000	540000
35	728.523	8.3	PE 17:1_18:1	84.1	0	0	0	0	0	0	47000	50000	72000	57000	25000	39000	87000	71000	130000	43000	110000	120000	0	0	0	0	0	0	8600	7200	5400	1100000	1100000	1100000	1200000	1300000	1200000	270000	350000	370000	360000	340000	320000	330000
27	651.425	4.51	PG 12:0_15:0	87	0	0	0	0	0	0	0	0	0	0	0	0	0	0	0	0	0	0	31000	22000	30000	29000	28000	29000	0	0	0	0	0	0	0	0	0	9500	10000	14000	10000	7700	3100	6700
28	665.44	5.1	PG 13:0_15:0	81.5	0	0	0	0	0	0	0	0	0	0	0	0	0	0	0	0	0	0	820000	800000	810000	770000	760000	740000	49000	47000	49000	190000	180000	190000	180000	180000	180000	250000	290000	320000	320000	300000	290000	290000
29	679.456	5.59	PG 14:0_15:0	78.2	0	0	0	0	0	0	0	0	0	0	0	0	0	0	0	0	0	0	1300000	1100000	1500000	1200000	1200000	1100000	110000	110000	110000	360000	360000	370000	310000	320000	360000	290000	300000	390000	310000	280000	300000	290000
30	693.471	5.98	PG 15:0/15:0	84.9	14000	14000	14000	13000	12000	12000	0	0	0	0	0	0	0	0	0	0	0	0	18000000	18000000	18000000	18000000	17000000	18000000	7700000	7500000	7700000	29000000	28000000	30000000	29000000	29000000	30000000	6900000	7500000	8300000	8500000	7100000	6800000	6800000
31	707.487	6.36	PG 15:0_16:0	88.4	25000	25000	24000	21000	22000	21000	0	0	0	0	0	0	0	0	0	0	0	0	5400000	5300000	5800000	5200000	4900000	5200000	860000	920000	870000	1600000	1800000	1700000	1600000	1700000	1600000	1300000	1300000	1500000	1600000	1100000	1300000	1300000
32	721.501	6.71	PG 15:0_17:0	81.2	0	0	0	0	0	0	0	0	0	0	0	0	0	0	0	0	0	0	15000000	15000000	15000000	14000000	14000000	14000000	2200000	2200000	2300000	9000000	8600000	9300000	9200000	8900000	9100000	3900000	4500000	5100000	5000000	4200000	4100000	4000000
33	735.517	7.07	PG 16:0_17:0	80.5	0	0	0	0	0	0	0	0	0	0	0	0	0	0	0	0	0	0	460000	520000	460000	420000	380000	450000	78000	82000	64000	280000	290000	270000	300000	300000	280000	120000	130000	140000	140000	130000	120000	110000
34	749.532	7.42	PG 17:0/17:0	72.6	0	0	0	0	0	0	0	0	0	0	0	0	0	0	0	0	0	0	360000	330000	390000	330000	320000	330000	57000	57000	55000	940000	1000000	1000000	950000	950000	950000	190000	210000	230000	250000	210000	200000	200000
27	651.425	4.69	PG 12:0_15:0	68	0	0	0	0	0	0	0	0	0	0	0	0	0	0	0	0	0	0	250000	250000	250000	240000	240000	240000	3100	2100	2400	38000	35000	38000	37000	38000	37000	30000	35000	25000	38000	49000	46000	46000
28	665.44	5.27	PG 12:0_16:0	63.8	0	0	0	0	0	0	0	0	0	0	0	0	0	0	0	0	0	0	800000	830000	810000	750000	760000	760000	32000	34000	33000	57000	57000	60000	55000	57000	59000	79000	93000	100000	100000	100000	93000	93000
29	679.455	5.72	PG 14:0_15:0	75.8	0	0	0	0	0	0	0	0	0	0	0	0	0	0	0	0	0	0	12000000	11000000	12000000	12000000	11000000	11000000	410000	400000	420000	4200000	4200000	4600000	4500000	4500000	4200000	1500000	2000000	1800000	2200000	2000000	1800000	1800000
30	693.472	6.12	PG 15:0/15:0	74.9	0	0	0	0	0	0	0	0	0	0	0	0	0	0	0	0	0	0	5800000	6200000	5700000	5600000	5700000	5300000	1800000	1900000	2000000	2800000	2700000	2700000	2500000	2800000	2600000	780000	870000	910000	950000	830000	790000	690000
31	707.486	6.48	PG 15:0_16:0	80.9	5800	5500	6200	5300	4900	5600	0	0	0	0	0	0	0	0	0	0	0	0	18000000	18000000	18000000	17000000	17000000	16000000	3800000	3800000	4000000	32000000	32000000	32000000	30000000	30000000	31000000	7200000	8200000	9100000	9700000	9400000	9100000	8900000
32	721.502	6.83	PG 15:0_17:0	66.4	0	0	0	0	0	0	0	0	0	0	0	0	0	0	0	0	0	0	2500000	2600000	2600000	2500000	2200000	2200000	480000	480000	530000	1300000	1300000	1300000	1300000	1400000	1400000	360000	400000	410000	520000	320000	360000	390000
33	735.518	7.18	PG 16:0_17:0	85.2	0	0	0	0	0	0	14000	14000	13000	17000	15000	15000	180000	180000	180000	220000	200000	210000	1900000	1700000	2000000	1700000	1800000	1600000	220000	220000	230000	1400000	1500000	1600000	1500000	1500000	1700000	550000	570000	660000	770000	610000	570000	590000
34	749.533	7.53	PG 17:0/17:0	63.3	0	0	0	0	0	0	0	0	0	0	0	0	0	0	0	0	0	0	94000	100000	110000	96000	100000	94000	4100	2300	4300	0	0	0	0	0	0	8900	2100	5300	16000	9200	10000	9300
28	665.44	5.42	PG 14:0/14:0	88.2	0	0	0	0	0	0	36000	35000	36000	44000	44000	43000	6200	6200	6600	8400	7600	7400	80000	54000	71000	78000	66000	60000	0	0	0	14000	10000	12000	13000	14000	13000	22000	22000	28000	20000	18000	23000	19000
29	679.455	5.85	PG 14:0_15:0	79.6	0	0	0	0	0	0	58000	58000	60000	70000	70000	69000	0	0	0	0	0	0	0	0	0	0	0	0	0	0	0	0	0	0	0	0	0	0	0	0	0	0	0	0
30	693.471	6.24	PG 14:0_16:0	85.5	0	0	0	0	0	0	1200000	1200000	1300000	1500000	1500000	1400000	210000	210000	210000	250000	250000	250000	0	0	0	0	0	0	11000	20000	17000	89000	80000	90000	110000	91000	97000	270000	300000	340000	310000	290000	280000	270000
31	707.486	6.59	PG 15:0_16:0	87.6	0	0	0	0	0	0	1600000	1600000	1700000	2000000	2000000	1900000	25000	20000	27000	27000	29000	10000	0	0	0	0	0	0	15000	23000	22000	0	0	0	0	0	0	260000	220000	310000	240000	240000	240000	180000
32	721.502	6.95	PG 16:0/16:0	87.1	0	0	0	0	0	0	16000000	16000000	17000000	21000000	20000000	20000000	2500000	2400000	2500000	3000000	3000000	2900000	220000	180000	220000	210000	230000	210000	16000	15000	11000	120000	71000	110000	100000	110000	80000	3300000	3600000	4200000	4300000	3500000	3300000	3400000
33	735.518	7.3	PG 16:0_17:0	85	0	0	0	0	0	0	100000	99000	100000	120000	120000	110000	14000	15000	12000	17000	17000	18000	63000	47000	34000	45000	47000	29000	0	0	0	0	0	0	0	0	0	34000	38000	41000	44000	29000	28000	27000
34	749.533	7.66	PG 16:0_18:0	81.6	0	0	0	0	0	0	15000	12000	11000	11000	60000	29000	680000	490000	730000	880000	710000	720000	0	0	0	0	0	0	0	0	0	0	0	0	0	0	0	80000	150000	180000	330000	230000	260000	230000
28	663.426	4.54	PG 12:0_16:1	91	0	0	0	0	0	0	0	0	0	0	0	0	0	0	0	0	0	0	45000	45000	28000	29000	23000	27000	0	0	0	0	0	0	0	0	0	1100	1500	2600	1300	2400	1900	2400
29	677.44	4.98	PG 13:0_16:1	83.1	0	0	0	0	0	0	0	0	0	0	0	0	0	0	0	0	0	0	400000	320000	350000	390000	380000	310000	4800	5600	5200	0	0	0	0	0	0	71000	85000	100000	110000	92000	47000	91000
32	719.485	6.17	PG 15:0_17:1	81.5	5500	6500	5700	4800	4600	4600	0	0	0	0	0	0	0	0	0	0	0	0	1200000	1200000	1200000	1200000	1100000	1100000	1400000	1500000	1400000	1400000	1500000	1500000	1300000	1400000	1300000	310000	350000	360000	390000	360000	340000	320000
34	747.516	6.87	PG 17:0_17:1	76.4	0	0	0	0	0	0	0	0	0	0	0	0	0	0	0	0	0	0	620000	620000	690000	550000	620000	650000	560000	530000	580000	1200000	1300000	1500000	1500000	1500000	1500000	280000	310000	320000	310000	260000	270000	230000
29	677.44	5.08	PG 14:0_15:1	68	0	0	0	0	0	0	0	0	0	0	0	0	0	0	0	0	0	0	0	0	0	0	0	0	26000	3900	27000	61000	63000	65000	60000	63000	60000	13000	9800	13000	8500	18000	17000	12000
30	691.456	5.46	PG 15:0_15:1	81.3	0	0	0	0	0	0	0	0	0	0	0	0	0	0	0	0	0	0	0	0	0	0	0	0	180000	180000	190000	480000	450000	490000	430000	440000	440000	140000	150000	170000	170000	160000	150000	150000
31	705.471	5.92	PG 15:0_16:1	78.7	0	0	0	0	0	0	19000	16000	19000	20000	19000	22000	0	0	0	0	0	0	8300000	8600000	8600000	8400000	8300000	8400000	3100000	3300000	3200000	3900000	3800000	3900000	3700000	3700000	3700000	1900000	2000000	2200000	2300000	2000000	1900000	1800000
32	719.487	6.29	PG 15:0_17:1	73.6	0	0	0	0	0	0	0	0	0	0	0	0	0	0	0	0	0	0	2800000	3000000	3000000	2600000	2800000	2700000	1700000	1700000	1800000	0	0	0	0	0	0	0	0	0	0	0	0	0
33	733.502	6.64	PG 17:0_16:1	70.7	4100	3300	4200	1100	1200	2600	19000	33000	31000	34000	37000	22000	840000	830000	830000	1000000	1000000	1000000	7900000	7500000	7700000	7500000	6900000	7200000	2900000	2900000	2800000	7800000	7600000	7800000	7000000	7400000	7500000	2000000	2400000	2900000	2800000	2300000	2300000	2300000
34	747.518	6.98	PG 17:0_17:1	75	0	0	0	0	0	0	0	0	0	0	0	0	0	0	0	0	0	0	1200000	1300000	1200000	1200000	1100000	980000	520000	550000	530000	0	0	0	0	0	0	0	0	0	0	0	0	0
32	719.487	6.35	PG 15:0_17:1	71.9	6200	6800	7700	6200	5500	6000	0	0	0	0	0	0	0	0	0	0	0	0	0	0	0	0	0	0	0	0	0	5500000	5100000	5300000	5100000	5000000	5100000	0	0	0	0	0	0	0
30	691.455	5.64	PG 14:0_16:1	89.4	0	0	0	0	0	0	920000	950000	960000	1100000	1100000	1100000	87000	87000	88000	100000	99000	100000	930000	920000	950000	830000	840000	840000	140000	140000	140000	200000	83000	200000	80000	200000	210000	300000	340000	390000	390000	360000	350000	340000
31	705.47	6.04	PG 15:0_16:1	76.8	0	0	0	0	0	0	800000	810000	790000	930000	920000	920000	0	0	0	0	0	0	2000000	2200000	2000000	1900000	2100000	1600000	850000	740000	890000	0	0	0	0	0	0	0	0	0	0	0	0	0
32	719.486	6.42	PG 16:0_16:1	88.6	0	0	0	0	0	0	59000000	57000000	58000000	66000000	68000000	64000000	62000000	63000000	62000000	71000000	70000000	70000000	8700000	8400000	8700000	8300000	8000000	8000000	2100000	2100000	2200000	0	0	0	0	0	0	31000000	33000000	38000000	40000000	35000000	34000000	34000000
33	733.502	6.75	PG 17:0_16:1	75.7	0	0	0	0	0	0	330000	330000	340000	400000	390000	380000	250000	240000	240000	200000	270000	260000	2600000	3100000	2800000	2600000	2600000	2600000	810000	790000	840000	0	0	0	0	0	0	0	0	0	0	0	0	0
34	747.518	7.07	PG 16:0_18:1	70.9	0	0	0	0	0	0	1100000	1200000	1100000	1400000	1400000	1300000	23000000	23000000	22000000	27000000	26000000	26000000	1700000	1700000	1800000	1600000	1600000	1700000	280000	290000	320000	5600000	5700000	5900000	5200000	5600000	5900000	7000000	7400000	8600000	8700000	7400000	6800000	6900000
30	691.455	5.7	PG 14:0_16:1	74.1	0	0	0	0	0	0	0	0	0	0	0	0	0	0	0	0	0	0	0	0	0	0	0	0	0	0	0	140000	210000	160000	190000	150000	160000	0	0	0	0	0	0	0
31	705.47	6.09	PG 15:0_16:1	74.3	0	0	0	0	0	0	0	0	0	0	0	0	0	0	0	0	0	0	0	0	0	0	0	0	0	0	0	470000	490000	490000	400000	420000	460000	0	0	0	0	0	0	0
32	719.486	6.46	PG 16:0_16:1	68.6	0	0	0	0	0	0	0	0	0	0	0	0	0	0	0	0	0	0	0	0	0	0	0	0	0	0	0	1600000	1800000	2100000	1700000	1800000	1700000	0	0	0	0	0	0	0
33	733.502	6.83	PG 16:0_17:1	69	0	0	0	0	0	0	0	0	0	0	0	0	0	0	0	0	0	0	0	0	0	0	0	0	0	0	0	3600000	3500000	3600000	3500000	3400000	3400000	1000000	920000	820000	850000	730000	700000	640000
33	731.486	6.12	PG 16:1_17:1	85.5	0	0	0	0	0	0	0	0	0	0	0	0	0	0	0	0	0	0	250000	240000	610000	250000	500000	250000	190000	200000	150000	130000	140000	140000	120000	130000	130000	76000	37000	49000	35000	44000	35000	37000
34	745.502	6.44	PG 17:1/17:1	84.8	0	0	0	0	0	0	0	0	0	0	0	0	0	0	0	0	0	0	0	0	0	0	0	0	94000	96000	88000	0	0	0	0	0	0	0	0	0	0	0	0	0
30	689.44	4.97	PG 14:1_16:1	67.5	0	0	0	0	0	0	2600	6900	7500	7300	8400	8300	0	0	0	0	0	0	0	0	0	0	0	0	0	0	0	0	0	0	0	0	0	0	0	0	0	0	0	0
31	703.455	5.42	PG 15:1_16:1	91.3	0	0	0	0	0	0	0	0	0	0	0	0	0	0	0	0	0	0	35000	28000	27000	35000	33000	31000	19000	22000	21000	24000	22000	22000	23000	22000	21000	6600	9800	11000	7100	6300	8700	9500
32	717.471	5.84	PG 16:1/16:1	89.6	0	0	0	0	0	0	450000	400000	410000	460000	470000	500000	710000	710000	700000	850000	810000	830000	600000	630000	630000	580000	560000	560000	190000	190000	200000	0	0	0	0	0	0	390000	440000	480000	530000	480000	450000	440000
33	731.486	6.18	PG 16:1_17:1	83.9	0	0	0	0	0	0	30000	31000	30000	32000	33000	36000	0	0	0	0	0	0	240000	190000	250000	230000	240000	210000	130000	120000	110000	0	0	0	0	0	0	38000	85000	97000	90000	77000	87000	84000
34	745.502	6.53	PG 16:1_18:1	83.3	0	0	0	0	0	0	7300000	7600000	7500000	8500000	8500000	8400000	35000000	36000000	34000000	39000000	39000000	38000000	390000	350000	440000	420000	360000	320000	87000	91000	100000	600000	630000	600000	530000	560000	560000	9700000	11000000	12000000	12000000	11000000	10000000	10000000
35	759.517	6.78	PG 17:1_18:1	75.6	0	0	0	0	0	0	80000	97000	89000	100000	100000	100000	470000	460000	450000	570000	560000	540000	40000	66000	59000	54000	56000	57000	33000	31000	32000	240000	260000	220000	230000	220000	200000	110000	100000	120000	140000	110000	110000	110000
36	773.533	7.2	PG 18:1/18:1	88.3	0	0	0	0	0	0	15000	18000	12000	18000	10000	18000	310000	310000	300000	370000	370000	380000	0	0	0	0	0	0	4600	5800	2700	140000	140000	170000	130000	140000	120000	150000	150000	170000	190000	170000	160000	160000
32	717.471	5.93	PG 16:1/16:1	71.8	0	0	0	0	0	0	0	0	0	0	0	0	0	0	0	0	0	0	0	0	0	0	0	0	0	0	0	99000	110000	98000	100000	53000	83000	0	0	0	0	0	0	0
33	731.486	6.33	PG 16:1_17:1	89.9	0	0	0	0	0	0	0	0	0	0	0	0	0	0	0	0	0	0	0	0	0	0	0	0	0	0	0	320000	290000	300000	280000	270000	280000	48000	55000	61000	66000	60000	50000	52000
34	745.502	6.71	PG 17:1/17:1	75.2	0	0	0	0	0	0	0	0	0	0	0	0	0	0	0	0	0	0	0	0	0	0	0	0	0	0	0	300000	340000	290000	300000	290000	310000	67000	81000	88000	85000	69000	67000	70000
35	759.517	6.95	PG 17:1_18:1	81.5	0	0	0	0	0	0	0	0	0	0	0	0	0	0	0	0	0	0	89000	74000	84000	89000	77000	72000	2500	4200	2300	470000	450000	470000	380000	420000	420000	100000	89000	140000	140000	110000	100000	95000
58	1267.87	11.96	CL 13:0_15:0/15:0_15:0	37.9	0	0	0	0	0	0	0	0	0	0	0	0	0	0	0	0	0	0	40000	42000	42000	44000	43000	45000	35000	36000	35000	130000	130000	140000	160000	160000	160000	31000	33000	36000	38000	35000	34000	35000
59	1281.89	12.51	CL 14:0_15:0/15:0_15:0	36.2	47000	49000	53000	43000	43000	45000	0	0	0	0	0	0	0	0	0	0	0	0	110000	110000	110000	120000	120000	110000	95000	89000	86000	180000	180000	190000	230000	220000	220000	56000	57000	61000	68000	63000	60000	62000
60	1295.9	13.06	CL 15:0/15:0/15:0/15:0	36.3	280000	270000	270000	250000	250000	250000	0	0	0	0	0	0	0	0	0	0	0	0	2900000	2900000	2900000	3100000	3100000	3100000	1900000	1900000	1900000	5800000	5600000	5700000	7000000	7000000	7000000	1200000	1200000	1400000	1400000	1300000	1300000	1300000
61	1309.92	13.63	CL 15:0_15:0/15:0_16:0	36.4	670000	660000	680000	610000	620000	620000	0	0	0	0	0	0	0	0	0	0	0	0	460000	460000	470000	500000	490000	490000	310000	320000	310000	370000	370000	350000	460000	450000	450000	290000	290000	330000	330000	300000	310000	300000
62	1323.93	14.21	CL 14:0_17:0/15:0_16:0	38	980000	950000	1000000	900000	920000	920000	0	0	0	0	0	0	0	0	0	0	0	0	940000	920000	930000	1000000	990000	990000	460000	470000	460000	1100000	1200000	1200000	1500000	1500000	1500000	590000	620000	650000	660000	640000	620000	620000
63	1337.95	14.81	CL 15:0_16:0/15:0_17:0	39.7	770000	730000	750000	680000	52000	710000	0	0	0	0	0	0	0	0	0	0	0	0	110000	120000	120000	130000	120000	120000	52000	53000	53000	77000	71000	71000	100000	94000	95000	260000	270000	280000	280000	250000	260000	240000
64	1351.96	15.41	CL 15:0_17:0/15:0_17:0	37	350000	330000	360000	320000	320000	330000	0	0	0	0	0	0	0	0	0	0	0	0	120000	120000	120000	120000	120000	120000	38000	40000	36000	170000	190000	200000	240000	230000	250000	290000	300000	320000	330000	300000	290000	290000
65	1365.98	16.02	CL 15:0_17:0/16:0_17:0	47.4	27000	20000	21000	22000	5800	27000	0	0	0	0	0	0	0	0	0	0	0	0	0	0	0	0	0	0	0	0	0	6100	5800	2800	8900	6700	8100	14000	14000	6800	15000	9500	12000	3900
57	1253.86	11.64	CL 13:0_14:0/15:0_15:0	35.8	0	0	0	0	0	0	0	0	0	0	0	0	0	0	0	0	0	0	28000	28000	27000	31000	28000	29000	7000	7000	6300	34000	33000	35000	42000	43000	41000	9800	9200	7300	11000	9600	11000	11000
58	1267.87	12.17	CL 13:0_15:0/15:0_15:0	40	0	0	0	0	0	0	0	0	0	0	0	0	0	0	0	0	0	0	62000	68000	65000	67000	68000	66000	39000	40000	41000	66000	65000	68000	81000	77000	77000	19000	21000	20000	23000	19000	22000	16000
59	1281.89	12.71	CL 14:0_15:0/15:0_15:0	33	14000	13000	14000	12000	11000	13000	0	0	0	0	0	0	0	0	0	0	0	0	590000	570000	580000	660000	620000	620000	290000	300000	290000	1600000	1600000	1600000	2000000	2000000	2000000	300000	320000	360000	360000	340000	360000	340000
60	1295.9	13.28	CL 15:0/15:0/15:0/15:0	34.5	71000	71000	75000	68000	71000	73000	0	0	0	0	0	0	0	0	0	0	0	0	790000	810000	800000	890000	860000	880000	820000	850000	830000	660000	700000	680000	870000	880000	850000	220000	230000	240000	270000	250000	260000	250000
61	1309.92	13.86	CL 15:0_15:0/15:0_16:0	33.5	210000	220000	220000	200000	91000	210000	0	0	0	0	0	0	0	0	0	0	0	0	2000000	1900000	1900000	2200000	2100000	2100000	930000	950000	940000	5200000	5200000	5100000	6800000	6700000	6700000	1100000	1100000	1200000	1200000	1100000	1100000	1100000
62	1323.93	14.46	CL 14:0_17:0/15:0_16:0	39.6	270000	290000	290000	260000	250000	280000	0	0	0	0	0	0	0	0	0	0	0	0	450000	450000	450000	500000	490000	470000	250000	250000	260000	350000	360000	350000	480000	470000	460000	240000	230000	250000	260000	230000	240000	230000
63	1337.95	15.06	CL 15:0_16:0/15:0_17:0	36.4	200000	200000	200000	190000	190000	200000	0	0	0	0	0	0	0	0	0	0	0	0	500000	500000	500000	550000	520000	520000	140000	150000	140000	740000	730000	760000	1000000	1000000	1000000	240000	250000	270000	280000	250000	250000	250000
64	1351.96	15.65	CL 15:0_17:0/15:0_17:0	35	43000	23000	41000	37000	41000	23000	0	0	0	0	0	0	0	0	0	0	0	0	70000	65000	71000	75000	73000	72000	14000	19000	14000	47000	48000	47000	59000	63000	66000	27000	17000	18000	17000	9800	28000	10000
65	1365.98	16.27	CL 15:0_16:0/17:0/17:0	48.4	0	0	0	0	0	0	0	0	0	0	0	0	0	0	0	0	0	0	40000	42000	42000	24000	44000	42000	4200	2900	4700	73000	76000	76000	110000	100000	100000	19000	22000	20000	19000	10000	15000	16000
57	1253.86	11.89	CL 13:0_15:0/13:0_16:0	35.9	0	0	0	0	0	0	0	0	0	0	0	0	0	0	0	0	0	0	11000	8800	18000	19000	10000	16000	0	0	0	0	0	0	0	0	0	0	0	0	0	0	0	0
58	1267.87	12.38	CL 14:0_15:0/14:0_15:0	44.1	0	0	0	0	0	0	0	0	0	0	0	0	0	0	0	0	0	0	85000	80000	85000	92000	86000	87000	18000	16000	17000	150000	150000	150000	190000	180000	190000	34000	33000	38000	41000	37000	35000	36000
59	1281.89	12.94	CL 14:0_15:0/14:0_16:0	46.8	0	0	0	0	0	0	0	0	0	0	0	0	0	0	0	0	0	0	130000	130000	130000	130000	150000	140000	73000	71000	71000	130000	130000	140000	160000	160000	160000	32000	35000	34000	39000	34000	36000	20000
60	1295.9	13.51	CL 14:0_15:0/15:0_16:0	37.4	0	0	0	0	0	0	0	0	0	0	0	0	0	0	0	0	0	0	280000	270000	310000	330000	310000	300000	160000	160000	170000	820000	820000	800000	1100000	1000000	1000000	180000	180000	200000	210000	200000	190000	210000
61	1309.92	14.09	CL 15:0_15:0/15:0_16:0	38.1	12000	14000	11000	14000	10000	12000	0	0	0	0	0	0	0	0	0	0	0	0	290000	280000	310000	320000	320000	330000	200000	200000	200000	360000	340000	350000	470000	460000	470000	91000	94000	110000	120000	98000	99000	110000
62	1323.93	14.7	CL 15:0_16:0/15:0_16:0	37.4	38000	12000	34000	32000	32000	32000	0	0	0	0	0	0	0	0	0	0	0	0	330000	320000	340000	350000	350000	350000	130000	130000	130000	1200000	1200000	1200000	1700000	1600000	1600000	270000	270000	300000	300000	280000	290000	280000
63	1337.95	15.31	CL 15:0_16:0/15:0_17:0	42.5	8900	5400	2100	3600	3100	4500	0	0	0	0	0	0	0	0	0	0	0	0	97000	95000	100000	110000	110000	100000	29000	29000	34000	91000	92000	89000	120000	120000	130000	23000	28000	37000	17000	28000	24000	25000
64	1351.97	15.91	CL 15:0_16:0/16:0_17:0	32.8	0	0	0	0	0	0	0	0	0	0	0	0	0	0	0	0	0	0	66000	65000	64000	67000	63000	70000	4600	7900	8200	100000	100000	99000	150000	140000	140000	24000	23000	28000	26000	26000	24000	25000
59	1281.89	13.13	CL 14:0_15:0/14:0_16:0	35.2	0	0	0	0	0	0	0	0	0	0	0	0	0	0	0	0	0	0	3600	2600	4600	6100	5900	8000	0	0	0	16000	29000	29000	25000	39000	35000	1100	1400	4000	4200	1600	3400	3000
61	1309.92	14.35	CL 14:0_16:0/15:0_16:0	38	0	0	0	0	0	0	0	0	0	0	0	0	0	0	0	0	0	0	11000	12000	11000	11000	13000	11000	3900	4800	4400	56000	54000	57000	69000	80000	73000	8600	4100	14000	13000	7300	8700	9600
63	1337.95	15.55	CL 15:0_16:0/16:0/16:0	40	0	0	0	0	0	0	0	0	0	0	0	0	0	0	0	0	0	0	8300	7400	5700	3800	4400	8700	0	0	0	31000	30000	33000	40000	41000	45000	4900	5300	11000	4200	1800	4700	4500
62	1323.93	15.19	CL 14:0_16:0/16:0/16:0	41.2	0	0	0	0	0	0	15000	17000	12000	19000	18000	14000	0	0	0	0	0	0	0	0	0	0	0	0	0	0	0	1300	1800	1400	2100	2300	2200	0	0	0	0	0	0	0
64	1351.97	16.42	CL 16:0/16:0/16:0/16:0	44	0	0	0	0	0	0	35000	43000	36000	47000	48000	46000	2000	5800	3200	4600	6800	2000	0	0	0	0	0	0	0	0	0	0	0	0	0	0	0	10000	8800	7900	6900	5500	6000	6400
61	1307.9	12.71	CL 14:0_17:1/15:0_15:0	37.9	57000	57000	56000	54000	60000	47000	0	0	0	0	0	0	0	0	0	0	0	0	0	0	0	0	0	0	0	0	0	0	0	0	0	0	0	19000	18000	19000	21000	16000	16000	19000
62	1321.91	13.27	CL 15:0_15:0/15:0_17:1	35.8	240000	260000	260000	210000	230000	230000	0	0	0	0	0	0	0	0	0	0	0	0	220000	220000	230000	250000	230000	230000	300000	310000	310000	500000	490000	510000	580000	570000	610000	190000	190000	200000	210000	210000	200000	220000
63	1335.93	13.85	CL 15:0_16:0/15:0_17:1	34.5	470000	510000	470000	430000	380000	430000	0	0	0	0	0	0	0	0	0	0	0	0	60000	65000	67000	78000	74000	69000	69000	69000	70000	51000	53000	66000	76000	70000	71000	140000	150000	160000	160000	140000	140000	140000
64	1349.94	14.44	CL 15:0_17:0/15:0_17:1	35.2	0	0	0	0	0	0	0	0	0	0	0	0	0	0	0	0	0	0	100000	110000	110000	110000	110000	110000	100000	110000	100000	280000	280000	290000	340000	340000	350000	760000	790000	840000	860000	880000	800000	860000
65	1363.96	15.04	CL 15:0_17:0/16:0_17:1	36.8	260000	250000	270000	240000	250000	260000	0	0	0	0	0	0	0	0	0	0	0	0	15000	12000	22000	23000	22000	9300	10000	14000	15000	17000	21000	23000	27000	31000	22000	69000	73000	79000	81000	71000	73000	75000
66	1377.98	15.62	CL 15:0_17:0/17:0_17:1	43.6	110000	92000	91000	64000	80000	87000	0	0	0	0	0	0	0	0	0	0	0	0	4500	7900	11000	16000	4300	2600	8800	8100	4600	71000	81000	26000	81000	31000	81000	0	0	0	0	0	0	0
60	1293.89	12.27	CL 15:0_15:0/15:0_15:1	37.7	1100	4100	1000	3000	8400	3400	0	0	0	0	0	0	0	0	0	0	0	0	4900	6900	5700	12000	2200	5700	45000	47000	43000	270000	240000	270000	300000	270000	310000	50000	44000	52000	57000	56000	44000	60000
61	1307.9	12.9	CL 15:0_15:0/15:0_16:1	36.6	70000	68000	73000	47000	61000	69000	0	0	0	0	0	0	0	0	0	0	0	0	0	0	0	0	0	0	0	0	0	0	0	0	0	0	0	0	0	0	0	0	0	0
62	1321.92	13.48	CL 14:0_17:1/15:0_16:0	35.2	220000	210000	200000	200000	180000	170000	0	0	0	0	0	0	0	0	0	0	0	0	0	0	0	0	0	0	0	0	0	100000	100000	100000	140000	120000	100000	110000	110000	120000	72000	68000	73000	55000
63	1335.93	14.03	CL 15:0_16:0/15:0_17:1	32	410000	360000	240000	150000	140000	400000	0	0	0	0	0	0	0	0	0	0	0	0	0	0	0	0	0	0	0	0	0	0	0	0	0	0	0	0	0	0	0	0	0	0
64	1349.95	14.57	CL 15:0_17:0/15:0_17:1	36.2	440000	190000	210000	400000	420000	200000	0	0	0	0	0	0	0	0	0	0	0	0	0	0	0	0	0	0	0	0	0	0	0	0	0	0	0	0	0	0	0	0	0	0
65	1363.96	15.19	CL 15:0_17:0/16:0_17:1	32.1	130000	270000	280000	230000	250000	250000	0	0	0	0	0	0	0	0	0	0	0	0	0	0	0	0	0	0	0	0	0	0	0	0	0	0	0	43000	120000	53000	56000	49000	44000	13000
66	1377.98	15.77	CL 15:0_17:0/16:0_18:1	42.7	85000	92000	94000	94000	85000	86000	0	0	0	0	0	0	0	0	0	0	0	0	0	0	0	0	0	0	0	0	0	0	0	0	0	0	0	19000	7200	20000	12000	25000	18000	31000
59	1279.87	11.9	CL 14:0_15:0/15:0_15:1	31.2	0	0	0	0	0	0	0	0	0	0	0	0	0	0	0	0	0	0	31000	25000	29000	30000	24000	24000	29000	28000	24000	100000	100000	100000	110000	110000	110000	23000	25000	23000	25000	21000	17000	28000
60	1293.89	12.42	CL 14:0_15:0/15:0_16:1	39.4	0	0	0	0	0	0	0	0	0	0	0	0	0	0	0	0	0	0	45000	76000	89000	98000	95000	94000	49000	50000	43000	48000	48000	61000	60000	72000	66000	14000	11000	16000	21000	19000	20000	14000
61	1307.9	12.95	CL 15:0_15:0/15:0_16:1	35.1	0	0	0	0	0	0	0	0	0	0	0	0	0	0	0	0	0	0	1400000	1400000	1400000	1500000	1500000	1500000	780000	780000	810000	1800000	1700000	1800000	2100000	2000000	2000000	510000	540000	590000	550000	480000	540000	360000
62	1321.92	13.54	CL 14:0_17:1/15:0_16:0	35.3	0	0	0	0	0	0	0	0	0	0	0	0	0	0	0	0	0	0	400000	390000	400000	440000	440000	400000	430000	420000	410000	0	0	0	0	0	0	67000	57000	75000	78000	64000	64000	74000
63	1335.93	14.08	CL 15:0_15:0/16:1_17:0	33.5	0	0	0	0	0	0	0	0	0	0	0	0	0	0	0	0	0	0	870000	820000	840000	910000	890000	890000	500000	500000	500000	1400000	1400000	1400000	1700000	1800000	1800000	400000	370000	410000	430000	370000	390000	370000
64	1349.95	14.67	CL 15:0_17:0/15:0_17:1	36	0	0	0	0	0	0	0	0	0	0	0	0	0	0	0	0	0	0	170000	170000	160000	170000	180000	160000	140000	140000	130000	53000	55000	50000	53000	41000	83000	58000	35000	27000	66000	62000	76000	70000
65	1363.96	15.27	CL 15:0_17:0/16:1_17:0	31.9	0	0	0	0	0	0	0	0	0	0	0	0	0	0	0	0	0	0	150000	150000	150000	160000	160000	160000	69000	73000	73000	320000	320000	340000	430000	420000	440000	110000	56000	120000	140000	120000	120000	120000
61	1307.9	13.04	CL 14:0_17:1/15:0_15:0	39.5	62000	58000	59000	58000	61000	63000	0	0	0	0	0	0	0	0	0	0	0	0	0	0	0	0	0	0	0	0	0	0	0	0	0	0	0	0	0	0	0	0	0	0
62	1321.92	13.64	CL 14:0_17:1/15:0_16:0	39.9	280000	270000	300000	260000	270000	290000	0	0	0	0	0	0	0	0	0	0	0	0	0	0	0	0	0	0	0	0	0	0	0	0	0	0	0	0	0	0	0	0	0	0
63	1335.93	14.21	CL 15:0_16:0/15:0_17:1	38.1	520000	540000	510000	490000	460000	480000	0	0	0	0	0	0	0	0	0	0	0	0	0	0	0	0	0	0	0	0	0	0	0	0	0	0	0	96000	96000	100000	120000	120000	120000	100000
64	1349.95	14.85	CL 15:0_16:0/16:0_17:1	30.2	540000	540000	540000	480000	150000	480000	0	0	0	0	0	0	0	0	0	0	0	0	0	0	0	0	0	0	0	0	0	1100000	1100000	1100000	1400000	1400000	1400000	310000	300000	330000	350000	300000	320000	320000
65	1363.96	15.42	CL 15:0_17:0/16:0_17:1	41.6	230000	230000	230000	100000	220000	210000	0	0	0	0	0	0	0	0	0	0	0	0	0	0	0	0	0	0	0	0	0	46000	39000	44000	58000	57000	53000	38000	37000	42000	31000	74000	34000	32000
66	1377.98	16.06	CL 15:0_16:0/17:0_18:1	39.1	78000	77000	78000	70000	75000	74000	0	0	0	0	0	0	0	0	0	0	0	0	0	0	0	0	0	0	0	0	0	150000	150000	130000	190000	200000	220000	42000	44000	50000	49000	38000	46000	43000
60	1293.89	12.61	CL 14:0_15:0/15:0_16:1	43.6	0	0	0	0	0	0	0	0	0	0	0	0	0	0	0	0	0	0	290000	300000	290000	320000	320000	310000	280000	280000	280000	370000	380000	390000	460000	480000	450000	97000	96000	100000	88000	110000	110000	88000
61	1307.9	13.15	CL 15:0_15:0/15:0_16:1	35.8	0	0	0	0	0	0	0	0	0	0	0	0	0	0	0	0	0	0	490000	470000	500000	550000	500000	260000	370000	380000	360000	0	0	0	0	0	0	47000	50000	56000	56000	61000	63000	51000
62	1321.92	13.74	CL 14:0_17:1/15:0_16:0	33.3	0	0	0	0	0	0	0	0	0	0	0	0	0	0	0	0	0	0	1200000	1100000	1100000	1200000	1200000	1200000	510000	550000	510000	1900000	1800000	1900000	2400000	2400000	2300000	480000	510000	550000	700000	640000	660000	640000
63	1335.93	14.31	CL 15:0_16:0/15:0_17:1	30.8	0	0	0	0	0	0	0	0	0	0	0	0	0	0	0	0	0	0	410000	420000	430000	450000	450000	440000	250000	280000	280000	0	0	0	0	0	0	58000	59000	68000	90000	16000	88000	76000
64	1349.95	14.93	CL 15:0_16:0/16:1_17:0	38.8	0	0	0	0	0	0	0	0	0	0	0	0	0	0	0	0	0	0	400000	400000	410000	430000	420000	420000	160000	160000	170000	0	0	0	0	0	0	0	0	0	0	0	0	0
65	1363.97	15.54	CL 15:0_17:0/16:0_17:1	40.1	0	0	0	0	0	0	0	0	0	0	0	0	0	0	0	0	0	0	80000	80000	76000	90000	80000	86000	19000	18000	15000	0	0	0	0	0	0	0	0	0	0	0	0	0
61	1307.9	13.24	CL 14:0_16:0/15:0_16:1	37.4	0	0	0	0	0	0	0	0	0	0	0	0	0	0	0	0	0	0	0	0	0	0	0	0	0	0	0	0	0	0	0	0	0	32000	33000	37000	36000	41000	41000	42000
62	1321.92	13.85	CL 15:0_15:0/15:0_17:1	45	44000	15000	27000	25000	21000	27000	0	0	0	0	0	0	0	0	0	0	0	0	0	0	0	0	0	0	0	0	0	470000	450000	450000	590000	580000	440000	0	0	0	0	0	0	0
63	1335.93	14.48	CL 15:0_16:0/15:0_17:1	42.4	96000	94000	98000	40000	34000	87000	0	0	0	0	0	0	0	0	0	0	0	0	0	0	0	0	0	0	30000	38000	100000	740000	860000	690000	880000	870000	890000	230000	240000	240000	270000	260000	220000	210000
64	1349.95	15.03	CL 15:0_16:0/16:0_17:1	40.4	71000	65000	82000	67000	63000	69000	0	0	0	0	0	0	0	0	0	0	0	0	0	0	0	0	0	0	0	0	0	0	0	0	0	0	0	38000	35000	38000	53000	36000	54000	24000
61	1307.9	13.38	CL 14:0_15:0/16:0_16:1	43.5	0	0	0	0	0	0	0	0	0	0	0	0	0	0	0	0	0	0	150000	150000	140000	160000	160000	160000	36000	36000	42000	73000	68000	55000	69000	65000	56000	17000	24000	24000	24000	22000	11000	24000
63	1335.93	14.55	CL 15:0_16:0/16:0_16:1	39.9	0	0	0	0	0	0	0	0	0	0	0	0	0	0	0	0	0	0	250000	250000	260000	270000	260000	270000	97000	100000	48000	0	0	0	0	0	0	0	0	0	0	0	0	0
64	1349.95	15.13	CL 15:0_16:0/16:1_17:0	42.2	0	0	0	0	0	0	0	0	0	0	0	0	0	0	0	0	0	0	78000	91000	45000	98000	99000	53000	37000	37000	19000	0	0	0	0	0	0	0	0	0	0	0	0	0
65	1363.97	15.72	CL 15:0_16:0/16:0_18:1	33.1	0	0	0	0	0	0	0	0	0	0	0	0	0	0	0	0	0	0	0	0	0	0	0	0	9500	8800	10000	260000	250000	270000	340000	340000	350000	70000	75000	83000	87000	76000	73000	58000
62	1321.92	14.08	CL 14:0_17:1/15:0_16:0	32.3	0	0	0	0	0	0	0	0	0	0	0	0	0	0	0	0	0	0	0	0	0	0	0	0	0	0	0	110000	110000	110000	140000	130000	140000	13000	14000	8400	13000	8900	18000	16000
64	1349.95	15.31	CL 15:0_16:0/16:0_17:1	40.8	0	0	0	0	0	0	0	0	0	0	0	0	0	0	0	0	0	0	0	0	0	0	0	0	0	0	0	150000	160000	150000	200000	100000	190000	0	0	0	0	0	0	0
65	1363.97	15.78	CL 16:0_16:1/16:0_17:0	52.7	0	0	0	0	0	0	0	0	0	0	0	0	21000	22000	24000	31000	31000	31000	51000	52000	49000	57000	54000	53000	0	0	0	0	0	0	0	0	0	0	0	0	0	0	0	0
60	1293.89	13.02	CL 14:0_14:0_16:0_16:1	42	0	0	0	0	0	0	15000	17000	20000	22000	19000	8700	0	0	0	0	0	0	0	0	0	0	0	0	0	0	0	0	0	0	0	0	0	3000	3300	12000	6300	1600	5500	1200
62	1321.92	14.21	CL 14:0_16:0/16:0_16:1	43.7	0	0	0	0	0	0	250000	250000	260000	300000	290000	300000	48000	45000	46000	56000	56000	55000	0	0	0	0	0	0	0	0	0	0	0	0	0	0	0	87000	88000	97000	110000	95000	99000	100000
63	1335.93	14.81	CL 15:0_16:0/16:0_16:1	45.2	0	0	0	0	0	0	180000	180000	180000	210000	200000	210000	0	0	0	0	0	0	5200	2300	2200	7800	4500	9200	0	0	0	0	0	0	0	0	0	27000	66000	65000	64000	52000	29000	63000
64	1349.95	15.41	CL 16:0/16:0/16:0_16:1	39.9	0	0	0	0	0	0	1100000	1100000	1100000	1300000	1300000	1300000	280000	260000	280000	310000	300000	330000	2600	2800	5300	2600	1700	3300	0	0	0	0	0	0	0	0	0	400000	420000	440000	450000	430000	410000	430000
66	1377.98	16.6	CL 16:0_16:1/16:0_18:0	45.4	0	0	0	0	0	0	4200	4700	6800	4500	6200	5400	89000	90000	91000	110000	110000	110000	0	0	0	0	0	0	0	0	0	0	0	0	0	0	0	45000	45000	49000	41000	30000	45000	30000
63	1333.91	12.92	CL 15:0_16:1/15:0_17:1	43.2	13000	12000	17000	9200	6600	18000	0	0	0	0	0	0	0	0	0	0	0	0	0	0	0	0	0	0	0	0	0	0	0	0	0	0	0	3500	1700	1000	3800	1900	3200	3900
64	1347.93	13.49	CL 15:0_17:1/15:0_17:1	39.7	67000	61000	57000	61000	90000	63000	0	0	0	0	0	0	0	0	0	0	0	0	8500	11000	9700	6500	7400	2100	20000	22000	19000	24000	33000	26000	30000	28000	24000	92000	52000	58000	55000	51000	57000	51000
66	1375.96	14.65	CL 16:0_17:1/16:0_17:1	37.7	38000	77000	64000	130000	110000	32000	0	0	0	0	0	0	0	0	0	0	0	0	0	0	0	0	0	0	0	0	0	23000	26000	7000	25000	8600	29000	0	0	0	0	0	0	0
63	1333.92	13.12	CL 15:0_16:1/15:0_17:1	34.1	22000	20000	19000	20000	15000	37000	0	0	0	0	0	0	0	0	0	0	0	0	0	0	0	0	0	0	0	0	0	0	0	0	0	0	0	3500	17000	13000	11000	2400	8700	9700
64	1347.93	13.64	CL 15:0_17:1/15:0_17:1	40.7	98000	100000	120000	88000	40000	87000	0	0	0	0	0	0	0	0	0	0	0	0	0	0	0	0	0	0	0	0	0	0	0	0	0	0	0	16000	13000	15000	8700	14000	4900	11000
65	1361.95	14.23	CL 15:0_16:0_17:1_17:1	34	160000	150000	180000	230000	130000	230000	0	0	0	0	0	0	0	0	0	0	0	0	5300	1200	1400	5300	1100	1900	0	0	0	0	0	0	0	0	0	20000	14000	22000	22000	10000	14000	16000
66	1375.96	14.82	CL 15:0_18:1/16:0_17:1	40.8	200000	110000	140000	53000	150000	180000	0	0	0	0	0	0	0	0	0	0	0	0	0	0	0	0	0	0	0	0	0	0	0	0	0	0	0	15000	17000	12000	19000	9400	14000	10000
67	1389.98	15.39	CL 15:0_18:1/17:0_17:1	39.4	61000	69000	84000	47000	61000	83000	0	0	0	0	0	0	0	0	0	0	0	0	0	0	0	0	0	0	0	0	0	0	0	0	0	0	0	2800	3500	6700	5800	1800	7100	2800
65	1361.95	14.29	CL 15:0_16:1_17:0_17:1	38.4	63000	130000	70000	42000	40000	38000	0	0	0	0	0	0	0	0	0	0	0	0	19000	55000	21000	22000	22000	2000	44000	47000	55000	98000	120000	88000	110000	110000	150000	20000	47000	21000	23000	24000	18000	24000
63	1333.92	13.18	CL 15:0_16:1/15:0_17:1	49.8	0	0	0	0	0	0	0	0	0	0	0	0	0	0	0	0	0	0	64000	79000	90000	80000	87000	86000	68000	80000	77000	0	0	0	0	0	0	49000	17000	53000	68000	19000	63000	25000
64	1347.93	13.77	CL 15:0_17:1/15:0_17:1	34.9	0	0	0	0	0	0	0	0	0	0	0	0	0	0	0	0	0	0	31000	21000	19000	23000	19000	39000	24000	58000	60000	0	0	0	0	0	0	0	0	0	0	0	0	0
65	1361.95	14.36	CL 15:0_16:1_17:0_17:1	38.3	0	0	0	0	0	0	0	0	0	0	0	0	0	0	0	0	0	0	51000	12000	49000	57000	49000	29000	0	0	0	41000	33000	35000	44000	43000	42000	18000	65000	17000	7400	21000	22000	9900
61	1305.89	12.19	CL 15:0_15:1/15:0_16:1	39.7	0	0	0	0	0	0	0	0	0	0	0	0	0	0	0	0	0	0	0	0	0	0	0	0	30000	24000	19000	31000	42000	20000	12000	12000	7300	10000	3200	9800	2100	4100	6100	2600
63	1333.92	13.29	CL 15:0_16:1/15:0_17:1	37.6	68000	60000	94000	65000	29000	50000	0	0	0	0	0	0	0	0	0	0	0	0	0	0	0	0	0	0	0	0	0	0	0	0	0	0	0	18000	15000	11000	12000	21000	22000	14000
64	1347.93	13.87	CL 15:0_17:1/15:0_17:1	32.5	200000	210000	200000	93000	55000	170000	0	0	0	0	0	0	0	0	0	0	0	0	0	0	0	0	0	0	0	0	0	0	0	0	0	0	0	0	0	0	0	0	0	0
65	1361.95	14.43	CL 15:0_15:0_17:1_18:1	31.5	220000	250000	240000	180000	83000	230000	0	0	0	0	0	0	0	0	0	0	0	0	5200	20000	17000	21000	13000	61000	8000	12000	18000	31000	29000	24000	34000	32000	30000	97000	15000	110000	150000	90000	110000	89000
66	1375.96	15.04	CL 15:0_18:1/16:0_17:1	37.2	170000	180000	160000	140000	44000	150000	0	0	0	0	0	0	0	0	0	0	0	0	0	0	0	0	0	0	0	0	0	0	0	0	0	0	0	21000	25000	25000	22000	20000	22000	17000
67	1389.98	15.64	CL 15:0_18:1/17:0_17:1	36.1	65000	67000	66000	67000	62000	51000	0	0	0	0	0	0	0	0	0	0	0	0	0	0	0	0	0	0	0	0	0	0	0	0	0	0	0	16000	12000	12000	17000	4600	10000	6300
63	1333.92	13.24	CL 15:0_16:1/15:0_17:1	34.9	0	0	0	0	0	0	0	0	0	0	0	0	0	0	0	0	0	0	0	0	0	0	0	0	46000	46000	34000	100000	130000	140000	150000	180000	160000	18000	10000	20000	22000	51000	8600	22000
66	1375.96	15.11	CL 15:0_17:1/16:0_18:1	34.5	0	0	0	0	0	0	0	0	0	0	0	0	0	0	0	0	0	0	0	0	0	0	0	0	0	0	0	140000	130000	150000	170000	170000	160000	44000	19000	72000	73000	46000	67000	46000
62	1319.9	12.83	CL 15:0_16:1/15:0_16:1	39.4	3000	2100	3600	3700	4200	1900	0	0	0	0	0	0	0	0	0	0	0	0	290000	300000	310000	320000	310000	310000	130000	130000	150000	0	0	0	0	0	0	31000	52000	44000	49000	53000	45000	39000
63	1333.92	13.4	CL 15:0_16:1/15:0_17:1	38.7	14000	13000	17000	18000	20000	20000	0	0	0	0	0	0	0	0	0	0	0	0	170000	150000	140000	150000	150000	140000	110000	150000	130000	0	0	0	0	0	0	17000	15000	16000	6800	19000	14000	20000
64	1347.93	13.96	CL 15:0_16:1/16:0_17:1	41.1	0	0	0	0	0	0	0	0	0	0	0	0	0	0	0	0	0	0	280000	320000	310000	350000	320000	290000	150000	140000	130000	330000	320000	260000	390000	390000	370000	110000	120000	41000	150000	130000	87000	140000
65	1361.95	14.56	CL 15:0_17:0_16:1_17:1	32.1	0	0	0	0	0	0	0	0	0	0	0	0	0	0	0	0	0	0	87000	80000	89000	43000	88000	25000	73000	80000	71000	0	0	0	0	0	0	12000	9600	22000	24000	18000	25000	23000
61	1305.88	12.34	CL 15:0_15:1/15:0_16:1	34	0	0	0	0	0	0	0	0	0	0	0	0	0	0	0	0	0	0	13000	25000	24000	11000	28000	23000	10000	18000	13000	0	0	0	0	0	0	1200	2100	1700	2300	3000	2700	3600
62	1319.9	12.87	CL 15:0_16:1/15:0_16:1	32.1	0	0	0	0	0	0	0	0	0	0	0	0	0	0	0	0	0	0	0	0	0	0	0	0	0	0	0	63000	71000	69000	77000	71000	66000	22000	24000	12000	26000	26000	27000	31000
64	1347.93	14.04	CL 15:0_17:1/16:0_16:1	32.5	55000	57000	57000	46000	93000	49000	0	0	0	0	0	0	0	0	0	0	0	0	0	0	0	0	0	0	0	0	0	0	0	0	0	0	0	29000	29000	31000	17000	31000	38000	30000
65	1361.95	14.63	CL 15:0_16:0_17:1_17:1	32.2	130000	120000	64000	63000	40000	65000	0	0	0	0	0	0	0	0	0	0	0	0	33000	33000	35000	91000	31000	79000	0	0	0	0	0	0	0	0	0	25000	25000	30000	33000	26000	28000	22000
66	1375.96	15.18	CL 16:0_17:1/16:1_17:0	40.1	46000	76000	47000	43000	65000	39000	0	0	0	0	0	0	0	0	0	0	0	0	67000	70000	72000	53000	68000	70000	33000	34000	35000	0	0	0	0	0	0	16000	18000	21000	19000	5700	18000	18000
67	1389.98	15.79	CL 16:0_17:1/16:0_18:1	42	32000	33000	44000	32000	9200	16000	0	0	0	0	0	0	0	0	0	0	0	0	0	0	0	0	0	0	0	0	0	0	0	0	0	0	0	4400	1700	1500	3600	5900	3600	2300
65	1361.95	14.72	CL 15:0_16:0_16:1_18:1	31.7	0	0	0	0	0	0	0	0	0	0	0	0	0	0	0	0	0	0	0	0	0	0	0	0	0	0	0	300000	300000	310000	370000	120000	330000	0	0	0	0	0	0	0
61	1305.88	12.49	CL 15:0_15:1/15:0_16:1	41	0	0	0	0	0	0	0	0	0	0	0	0	0	0	0	0	0	0	62000	56000	68000	77000	77000	72000	46000	37000	37000	48000	42000	45000	50000	51000	50000	9200	14000	20000	16000	18000	16000	16000
63	1333.92	13.63	CL 15:0_16:1/16:0_16:1	37.7	140000	140000	130000	120000	11000	130000	7300	6100	6300	4100	9100	11000	0	0	0	0	0	0	320000	330000	350000	370000	370000	360000	140000	140000	140000	160000	160000	85000	160000	200000	210000	120000	130000	130000	140000	140000	120000	120000
64	1347.93	14.21	CL 15:0_16:1/16:0_17:1	38.2	93000	100000	110000	87000	26000	88000	0	0	0	0	0	0	0	0	0	0	0	0	260000	250000	270000	290000	290000	220000	140000	140000	160000	120000	120000	140000	180000	340000	130000	62000	74000	75000	68000	65000	55000	61000
65	1361.95	14.8	CL 16:0_16:1/16:1_17:0	46.3	170000	160000	170000	160000	61000	160000	0	0	0	0	0	0	130000	140000	130000	170000	160000	170000	150000	140000	150000	160000	150000	54000	59000	57000	57000	76000	72000	79000	83000	81000	100000	200000	190000	220000	230000	200000	200000	210000
65	1361.95	14.85	CL 15:0_16:0_16:1_18:1	34	63000	67000	65000	33000	5900	62000	0	0	0	0	0	0	0	0	0	0	0	0	0	0	0	0	0	0	13000	13000	16000	61000	47000	50000	63000	23000	61000	0	0	0	0	0	0	0
66	1375.96	15.42	CL 16:0_17:1/16:1_17:0	39.3	48000	44000	38000	41000	30000	49000	0	0	0	0	0	0	0	0	0	0	0	0	48000	54000	46000	63000	62000	58000	28000	20000	17000	90000	150000	130000	150000	180000	150000	0	0	0	0	0	0	0
62	1319.9	13.27	CL 14:0_16:1/16:0_16:1	39.6	0	0	0	0	0	0	440000	430000	440000	550000	530000	530000	30000	30000	32000	39000	35000	38000	67000	74000	65000	67000	78000	25000	72000	73000	70000	59000	58000	60000	69000	76000	82000	140000	150000	160000	160000	150000	150000	150000
64	1347.93	14.44	CL 16:0_16:1/16:0_16:1	40.8	22000	15000	22000	21000	15000	24000	6600000	6800000	6900000	8300000	8100000	8000000	5300000	5300000	5300000	6700000	6700000	6600000	120000	87000	130000	140000	130000	19000	28000	17000	32000	130000	130000	130000	170000	160000	150000	3500000	3500000	3800000	4000000	3600000	3700000	3600000
65	1361.95	15.04	CL 16:0_17:0_16:1/16:1	49.7	13000	17000	9700	19000	12000	20000	85000	84000	90000	100000	100000	97000	32000	28000	25000	32000	33000	29000	54000	46000	17000	53000	48000	10000	15000	33000	34000	170000	170000	170000	210000	220000	230000	78000	85000	86000	93000	90000	88000	91000
66	1375.96	15.56	CL 16:0_16:1/16:0_18:1	37.1	0	0	0	0	0	0	340000	340000	350000	410000	390000	400000	1800000	1800000	1900000	2400000	2300000	2300000	0	0	0	0	0	0	0	0	0	0	0	0	0	0	0	750000	790000	830000	870000	800000	800000	810000
68	1404	16.71	CL 16:0_18:1/16:1_18:0	47.1	0	0	0	0	0	0	0	0	0	0	0	0	150000	150000	160000	190000	190000	190000	0	0	0	0	0	0	0	0	0	15000	17000	15000	28000	28000	32000	60000	65000	44000	60000	45000	62000	53000
63	1331.9	12.72	CL 15:0_16:1/16:1/16:1	41.5	4600	4400	3300	2300	1000	1600	0	0	0	0	0	0	0	0	0	0	0	0	45000	42000	46000	50000	30000	47000	8300	17000	7100	3100	2000	5400	2000	4400	2400	6100	7700	7000	2200	7300	2900	6800
64	1345.91	13.48	CL 16:0_16:1/16:1/16:1	42.3	0	0	0	0	0	0	350000	350000	350000	440000	420000	420000	220000	220000	230000	270000	270000	270000	0	0	0	0	0	0	0	0	0	0	0	0	0	0	0	250000	250000	280000	280000	250000	270000	280000
66	1373.95	14.58	CL 16:0_16:1/16:1_18:1	42.6	0	0	0	0	0	0	2200000	2200000	2200000	2700000	2700000	2700000	4800000	4900000	4900000	6100000	6100000	6100000	0	0	0	0	0	0	0	0	0	0	0	0	0	0	0	2200000	2300000	2400000	2600000	2300000	2400000	2300000
67	1387.97	14.96	CL 16:1_17:0/16:1_18:1	39.5	0	0	0	0	0	0	53000	58000	54000	64000	62000	62000	170000	180000	170000	210000	210000	210000	0	0	0	0	0	0	0	0	0	0	0	0	0	0	0	68000	56000	71000	81000	71000	73000	66000
68	1401.98	15.7	CL 16:0_18:1/16:1_18:1	40.4	2900	3900	2400	1900	3100	4300	20000	21000	10000	20000	26000	30000	740000	740000	740000	950000	950000	950000	0	0	0	0	0	0	0	0	0	16000	14000	2800	5400	19000	4400	270000	290000	310000	320000	290000	290000	300000
66	1371.93	13.63	CL 16:1/16:1/16:1_18:1	44.4	0	0	0	0	0	0	24000	14000	30000	13000	15000	29000	75000	60000	44000	110000	48000	78000	0	0	0	0	0	0	0	0	0	0	0	0	0	0	0	25000	67000	78000	82000	66000	68000	78000
68	1399.96	14.72	CL 16:1_18:1/16:1_18:1	44.6	1400	1800	2400	2000	3400	1800	160000	160000	160000	210000	200000	200000	960000	940000	960000	1200000	1200000	1200000	0	0	0	0	0	0	0	0	0	0	0	0	0	0	0	410000	440000	460000	490000	430000	440000	440000
17	466.294	1.91	LPE 17:0	92.9	9300	10000	6800	11000	11000	10000	0	0	0	0	0	0	0	0	0	0	0	0	16000	14000	9600	8100	7700	8700	110000	120000	120000	590000	560000	600000	530000	550000	510000	68000	75000	79000	72000	76000	68000	71000
18	480.31	2.46	LPE 18:0	92.2	0	0	0	0	0	0	0	0	0	0	0	0	5800	4600	2500	5300	6800	4200	0	0	0	0	0	0	0	0	0	50000	51000	52000	48000	46000	52000	7900	6100	10000	6000	6100	9700	9300
13	410.231	1.15	LPE 13:0	76.2	0	0	0	0	0	0	0	0	0	0	0	0	0	0	0	0	0	0	94000	92000	96000	78000	77000	77000	46000	47000	46000	88000	84000	86000	78000	79000	79000	430000	420000	440000	440000	410000	390000	390000
14	424.247	1.34	LPE 14:0	88.2	16000	24000	24000	25000	26000	26000	6600	7200	7100	15000	14000	11000	0	0	0	0	0	0	56000	57000	58000	51000	51000	49000	130000	130000	140000	1400000	1400000	1400000	1400000	1400000	1400000	380000	380000	380000	380000	370000	350000	350000
15	438.262	1.48	LPE 15:0	97.4	330000	320000	320000	330000	330000	340000	0	0	0	0	0	0	0	0	0	0	0	0	780000	770000	790000	710000	700000	680000	9100000	9100000	9200000	47000000	46000000	46000000	48000000	48000000	48000000	6900000	6900000	6800000	6800000	6200000	5900000	5900000
16	452.278	1.76	LPE 16:0	96.6	140000	54000	140000	150000	150000	150000	72000	68000	71000	140000	140000	120000	640000	640000	630000	730000	720000	710000	210000	220000	210000	160000	210000	210000	660000	590000	630000	1800000	1800000	1800000	2100000	2100000	2100000	500000	530000	550000	540000	510000	500000	500000
17	466.294	2.11	LPE 17:0	100	92000	95000	86000	100000	100000	100000	0	0	0	0	0	0	6100	11000	6300	6800	5800	12000	160000	160000	180000	140000	140000	130000	340000	340000	340000	440000	440000	450000	570000	540000	560000	130000	140000	140000	150000	130000	140000	130000
18	480.31	2.7	LPE 18:0	79.8	0	0	0	0	0	0	0	0	0	0	0	0	31000	49000	49000	57000	59000	55000	0	0	0	0	0	0	0	0	0	33000	32000	33000	35000	37000	37000	20000	31000	32000	17000	32000	23000	29000
17	464.278	1.66	LPE 17:1	88	3100	1600	4400	4700	3800	3000	0	0	0	0	0	0	0	0	0	0	0	0	140000	140000	140000	120000	120000	120000	4500000	4400000	4500000	3700000	3500000	3600000	3700000	3600000	3600000	470000	500000	500000	530000	720000	430000	440000
18	478.294	1.83	LPE 18:1	93.1	0	0	0	0	0	0	0	0	0	0	0	0	27000	24000	22000	33000	26000	26000	4100	3800	6000	3200	2900	3300	96000	96000	90000	1800000	1700000	1800000	1400000	1500000	1400000	180000	200000	200000	200000	190000	180000	180000
14	422.232	1.16	LPE 14:1	92.7	0	0	0	0	0	0	8900	9100	9100	11000	12000	11000	0	0	0	0	0	0	0	0	0	0	0	0	16000	15000	16000	32000	30000	31000	26000	28000	26000	7900	8700	6400	8800	8000	4300	8100
15	436.247	1.26	LPE 15:1	97	0	0	0	0	0	0	2000	1900	2000	6700	6600	6500	0	0	0	0	0	0	8000	5300	8400	6900	7100	6900	230000	220000	220000	640000	610000	640000	550000	560000	560000	110000	120000	120000	120000	120000	110000	110000
16	450.262	1.46	LPE 16:1	98.3	0	0	0	0	0	0	1200000	1200000	1200000	2700000	2700000	2700000	430000	430000	430000	490000	490000	480000	480000	480000	490000	380000	380000	370000	5200000	5200000	5300000	2000000	1500000	2000000	2200000	2200000	1500000	980000	990000	990000	980000	900000	850000	860000
17	464.278	1.73	LPE 17:1	100	10000	12000	11000	15000	16000	16000	0	0	0	0	0	0	0	0	0	0	0	0	0	0	0	0	0	0	0	0	0	2200000	2200000	2200000	2300000	2400000	2400000	200000	190000	190000	210000	170000	190000	160000
18	478.294	1.99	LPE 18:1	94.9	0	0	0	0	0	0	25000	24000	24000	39000	40000	39000	250000	280000	280000	290000	320000	310000	42000	36000	31000	34000	33000	32000	180000	190000	200000	1100000	1100000	620000	1300000	1300000	1300000	270000	290000	300000	300000	290000	290000	280000
34	728.522	7.53	MMPE 17:1/17:1	85.3	0	0	0	0	0	0	0	0	0	0	0	0	0	0	0	0	0	0	0	0	0	0	0	0	37000	36000	37000	0	0	0	0	0	0	0	0	0	0	0	0	0
30	764.544	7.1	PC 15:0/15:0	82.8	0	0	0	0	0	0	0	0	0	0	0	0	0	0	0	0	0	0	0	0	0	0	0	0	130000	100000	120000	0	0	0	0	0	0	0	0	0	0	0	0	0
31	778.558	7.64	PC 15:0_16:0	76.9	0	0	0	0	0	0	0	0	0	0	0	0	0	0	0	0	0	0	0	0	0	0	0	0	62000	58000	65000	0	0	0	0	0	0	0	0	0	0	0	0	0
30	781.49	5.86	PI 15:0/15:0	51.4	46000	45000	45000	44000	44000	46000	0	0	0	0	0	0	0	0	0	0	0	0	0	0	0	0	0	0	0	0	0	0	0	0	0	0	0	23000	23000	25000	23000	17000	18000	18000
32	792.573	7.93	PC 15:0_17:0	76.3	0	0	0	0	0	0	0	0	0	0	0	0	0	0	0	0	0	0	0	0	0	0	0	0	64000	78000	76000	0	0	0	0	0	0	0	0	0	0	0	0	0
31	795.505	6.24	PI 15:0_16:0	32.9	190000	180000	190000	180000	180000	190000	0	0	0	0	0	0	0	0	0	0	0	0	0	0	0	0	0	0	0	0	0	0	0	0	0	0	0	100000	100000	100000	99000	81000	74000	73000
32	809.519	6.58	PI 15:0_17:0	38.3	200000	200000	200000	200000	200000	210000	0	0	0	0	0	0	0	0	0	0	0	0	0	0	0	0	0	0	0	0	0	0	0	0	0	0	0	170000	160000	170000	160000	120000	110000	110000
34	728.522	7.66	MMPE 17:1/17:1	86.1	0	0	0	0	0	0	0	0	0	0	0	0	0	0	0	0	0	0	0	0	0	0	0	0	54000	42000	43000	0	0	0	0	0	0	0	0	0	0	0	0	0
31	776.545	7.02	PC 15:0_16:1	81.2	0	0	0	0	0	0	0	0	0	0	0	0	0	0	0	0	0	0	0	0	0	0	0	0	31000	36000	35000	0	0	0	0	0	0	0	0	0	0	0	0	0
16	552.331	1.43	LPC 16:1	53.1	0	0	0	0	0	0	0	0	0	0	0	0	8600	8700	9400	11000	9900	11000	0	0	0	0	0	0	0	0	0	0	0	0	0	0	0	0	0	0	0	0	0	0
16	554.346	1.84	LPC 16:0	53.5	0	0	0	0	0	0	0	0	0	0	0	0	12000	11000	12000	14000	5900	14000	0	0	0	0	0	0	0	0	0	0	0	0	0	0	0	0	0	0	0	0	0	0
18	580.363	1.94	LPC 18:1	69.9	0	0	0	0	0	0	0	0	0	0	0	0	4600	4700	3200	2500	2400	2000	0	0	0	0	0	0	0	0	0	0	0	0	0	0	0	0	0	0	0	0	0	0
31	686.476	6.61	MMPE 15:1_16:1	96.8	0	0	0	0	0	0	0	0	0	0	0	0	0	0	0	0	0	0	0	0	0	0	0	0	31000	28000	28000	0	0	0	0	0	0	0	0	0	0	0	0	0
32	702.506	7.64	MMPE 16:0_16:1	76.1	2800	0	1900	0	0	0	0	0	0	0	0	0	0	0	0	0	0	0	5400	2200	7800	7000	11000	15000	540000	520000	540000	3100	2800	2400	2300	3200	3600	7800	0	0	6300	5500	5900	5100
32	716.522	7.56	DMPE 16:0_16:1	92.1	0	0	0	0	0	0	0	0	0	0	0	0	130000	110000	130000	140000	150000	130000	0	0	4200	0	0	0	0	0	0	0	0	0	0	0	2600	14000	20000	17000	18000	35000	29000	41000
35	742.539	8.06	MMPE 17:1_18:1	83.6	0	0	0	0	0	0	0	0	0	0	0	0	0	0	0	0	0	0	0	0	0	0	0	0	8200	4200	11000	0	0	0	0	0	0	0	0	0	0	0	0	0
34	744.553	8.36	DMPE 16:0_18:1	93	0	0	0	0	0	0	0	0	0	0	0	0	21000	12000	11000	18000	14000	17000	0	0	0	0	0	0	0	0	0	0	0	0	0	0	0	1000	1200	1900	3100	1900	2300	1500
30	764.543	7.4	PC 14:0_16:0	86.3	0	0	0	0	0	0	0	0	0	0	0	0	62000	61000	60000	77000	69000	70000	0	0	0	0	0	0	0	0	0	0	0	0	0	0	0	9400	10000	11000	26000	24000	13000	23000
32	788.543	6.94	PC 16:1/16:1	89.3	0	0	0	0	0	0	0	0	0	0	0	0	140000	140000	140000	150000	140000	150000	0	0	0	0	0	0	0	0	0	0	0	0	0	0	0	30000	36000	29000	37000	39000	37000	31000
32	790.559	7.57	PC 16:0_16:1	84	0	0	0	0	0	0	0	0	0	0	0	0	7900000	7600000	7800000	8100000	8200000	8400000	0	0	0	0	0	0	0	0	0	0	0	0	0	0	0	1700000	1600000	1700000	2100000	2000000	2000000	1900000
32	792.574	8.25	PC 16:0/16:0	89	0	0	0	0	0	0	0	0	0	0	0	0	850000	820000	820000	950000	940000	990000	0	0	0	0	0	0	0	0	0	0	0	0	0	0	0	140000	160000	170000	180000	160000	160000	160000
33	804.575	7.85	PC 16:1_17:0	85.6	0	0	0	0	0	0	0	0	0	0	0	0	110000	74000	120000	100000	120000	110000	0	0	0	0	0	0	13000	18000	15000	0	0	0	0	0	0	16000	15000	28000	28000	26000	22000	22000
34	816.576	7.72	PC 16:1_18:1	86.9	0	0	0	0	0	0	0	0	0	0	0	0	2000000	1800000	2300000	2000000	1900000	2000000	0	0	0	0	0	0	0	0	0	0	0	0	0	0	0	440000	450000	560000	770000	660000	660000	660000
34	818.591	8.39	PC 16:1_18:0	68.3	0	0	0	0	0	0	0	0	0	0	0	0	1700000	1700000	1600000	1900000	1800000	1600000	0	0	0	0	0	0	0	0	0	0	0	0	0	0	0	320000	360000	390000	410000	370000	360000	380000
34	820.606	9.2	PC 16:0_18:0	84	1200	1400	1300	2800	2200	2500	0	0	0	0	0	0	83000	82000	83000	100000	100000	99000	0	0	0	0	0	0	0	0	0	0	0	0	0	0	0	11000	12000	14000	15000	14000	19000	18000
